# Supplementary material for: Expression of the arsenite oxidation regulatory operon in Rhizobium sp. str. NT‐26 is under the control of two promoters that respond to different environmental cues
Source: Microbiologyopen. 2017 Dec 17;7(3):e00567. doi: 10.1002/mbo3.567 (PMC6011840; doi:10.1002/mbo3.567)
Supplement: Supplementary file 1 [file MBO3-7-e00567-s001.xlsx]

## Sheet: Sheet1
qPCR expression data
	Late-log	Stationary
gene	Expression (95% low - 95% high)		p-value	data points
aioX	1 (0.831 - 1.204)	3.749 (1.96 - 7.17)	0.04545	5
aioS	1 (0.738 - 1.356)	1.907 (0.88 - 4.129)	0.04938	5
aioR	1 (0.531 - 1.884)	2.979 (1.54 - 5.764)	0.02778	5
	YE	AsIII
gene	Expression (95% low - 95% high)		p-value	data points
aioX	1 (0.831 - 1.204)	0.834 (0.599 - 1.161)	0.4221	5
aioS	1 (0.738 - 1.356)	1 (0.768 - 1.301)	0.8413	5
aioR	1 (0.531 - 1.884)	0.61 (0.412 - 0.904)	0.2513	5
