# Supplementary material for: Expression of the arsenite oxidation regulatory operon in Rhizobium sp. str. NT‐26 is under the control of two promoters that respond to different environmental cues
Source: Microbiologyopen. 2017 Dec 17;7(3):e00567. doi: 10.1002/mbo3.567 (PMC6011840; doi:10.1002/mbo3.567)
Supplement: Supplementary file 2 [file MBO3-7-e00567-s002.xlsx]

## Sheet: RpoD - plasmid 1
TGGACANNNNNNNNNNNNNNNNTACAGT
sequence name	start	stop	strand	score	p-value	q-value	matched sequence
22['phosphonate ABC transporter substrate-binding protein']	323	350	+	22.4121	4.05e-08	0.00826	TGGACATTGAGCAACTCCAGTTTACAGT
35['hypothetical protein']	266	293	-	13.2909	2.61e-06	0.266	TGGACAGGGTGCGGTCCTCGACAACAGC
298['hypothetical protein']	116	143	+	8.3697	4.25e-05	0.911	GGGACAGGGTGTCCCGGCCTGCTACGGG
246['NAD-dependent succinate-semialdehyde dehydrogenase']	276	303	+	8.26061	4.26e-05	0.911	CGGACACCGGCGCTCCTTGCCCTCCGGT
194['integrase']	300	327	-	8.04242	4.31e-05	0.911	TGGACAGCGAACGGTGCCGCAGGACCGC
266['hypothetical protein']	82	109	+	8.00606	4.34e-05	0.911	TGGCCACCCGGGCAACCACAGGTGCTGT
304['hypothetical protein']	334	361	-	7.7697	4.57e-05	0.911	TGGAGACGGCCGTTCCCCTCCAGCCAGT
67['plasmid partitioning protein RepA']	234	261	-	7.47879	5.54e-05	0.911	TGGATCGATGCGCATGAGGCCCGACAGT
93['hypothetical protein']	252	279	+	7.26061	6.86e-05	0.911	TGGACATGAACGAATGGCGCCGCAAAGC
194['integrase']	175	202	-	7.23636	7.22e-05	0.911	CGGTCAAGAGCCGCCTGAACTAGACAGT
239['hypothetical protein']	97	124	+	7.2303	7.32e-05	0.911	TGAACACGACCCTCTCGACGTCTTGAGT
38['hypothetical protein']	67	94	-	7.22424	7.42e-05	0.911	TGGGCAACCAAGCCCTGATTGGCTCAGT
37['hypothetical protein']	350	377	-	7.22424	7.42e-05	0.911	TGGGCAACCAAGCCCTGATTGGCTCAGT
294['IS256 family transposase']	93	120	-	7.2	7.81e-05	0.911	TGGCCACCGGTAAACGTCGTACCACCGT
208['transposase']	243	270	-	7.15758	8.17e-05	0.911	CGCACATGCGGCCCCTTATCCGTACACT
209['DNA resolvase']	367	394	+	7.15758	8.17e-05	0.911	CGCACATGCGGCCCCTTATCCGTACACT
85['lytic transglycosylase']	243	270	-	7.04242	8.91e-05	0.911	TCGACAGATCGAGACGCGCAATGACAGA
247['hypothetical protein']	22	49	-	7.0303	9.15e-05	0.911	GGGCCACGATCATGATCAGCACGACAGT
260['hypothetical protein']	213	240	-	7.02424	9.3e-05	0.911	GGCACATGCTGACCGCGAAGATGACAGT
59['chromosome partitioning protein ParB']	120	147	-	7.01818	9.47e-05	0.911	TGGCGACCTATCGTAAGAGCGGTACAGG
13['phosphonate ABC transporter, permease protein PhnE']	181	208	+	7.01212	9.66e-05	0.911	TGGAGATCAACGTGAGGGCCTCCACAAT
57['DNA resolvase']	123	150	+	7.00606	9.84e-05	0.911	TGGATAGCGTAGTGCACAAAGCTGCAGG
The sequences names and positions were obtained from the MAGE interface, browsing the Rhizobium sp. NT-26 Plasmid 1
Vallenet, D., Labarre, L., Rouy, Z., Barbe, V., Bocs, S., Cruveiller, S., et al. (2006) MaGe: A microbial genome annotation system supported by synteny results. Nucleic Acids Res, 34: 53–65.

## Sheet: RpoD - chromosome
TGGACANNNNNNNNNNNNNNNNTACAGT
sequence name	start	stop	strand	score	p-value	q-value	matched sequence
2957['putative transporter, Major facilitator superfamily (MFS)']	314	341	+	17.7333	3.68e-07	0.462	TGGACGCCACCGTCAAACAGGTTACAGT
3428['putative hydroxyacylglutathione hydrolase (Glyoxalase II)']	337	364	+	17.6606	5.26e-07	0.462	TGGACATCATAGCCGGAGCGTCTACATT
3427['conserved protein of unknown function']	348	375	-	17.6606	5.26e-07	0.462	TGGACATCATAGCCGGAGCGTCTACATT
3654['4-deoxy-L-threo-5-hexosulose-uronate ketol-isomerase']	226	253	+	17.2242	1e-06	0.66	TGAACAATATCGATGAGACCGGTACAGT
1195['putative GreA/GreB family elongation factor']	139	166	-	13.7758	2.52e-06	0.723	TGGACGCGGCCGTCTCGCGCCGTCCAGT
1432['exported protein of unknown function']	58	85	+	13.2	2.73e-06	0.723	CTGACAGGGTGGCGCTGCCGCTTACAGT
2322['Methyl-accepting chemotaxis protein']	57	84	+	12.9818	3.16e-06	0.723	TGGACAAGGGCGCAACCAGCGTTACCGC
3458['17 kDa surface antigen']	291	318	+	12.903	3.36e-06	0.723	TGGACATCGGCTGCGCCCGATCTATTGT
3457['Putative carbon-monoxide dehydrogenase small subunit, coxS-like protein']	192	219	-	12.903	3.36e-06	0.723	TGGACATCGGCTGCGCCCGATCTATTGT
3900['Uncharacterized hydrolase/peptidase y4tM']	268	295	+	12.7879	3.64e-06	0.723	AGGACATCACCTTCGCCGACCTTACAGG
1999['protein of unknown function']	26	53	-	12.7758	3.73e-06	0.723	AGGACATCGATCGTGACGGTGGTACAGC
1972['conserved protein of unknown function']	198	225	+	12.7152	4.49e-06	0.723	TGGACATCCCCCAACGGCGTGTTTCAAT
1971['Cytochrome c oxidase polypeptide I; fixN']	371	398	-	12.7152	4.49e-06	0.723	TGGACATCCCCCAACGGCGTGTTTCAAT
3910['conserved membrane protein of unknown function']	105	132	-	12.6909	4.69e-06	0.723	TGGACATCCTCGGGCAGCGAGTTCCACT
2738['putative Inositol monophosphatase family protein']	213	240	+	12.5576	5.06e-06	0.723	AGGAAACACCCAAGGAGGGCATTACAGT
2030['Lysine exporter protein (LYSE/YGGA)']	358	385	-	12.5333	5.42e-06	0.723	TGGACGAAGACCGACCGGTATCTACGGT
3668['conserved hypothetical protein; putative secreted protein']	94	121	+	12.5273	5.52e-06	0.723	TGGACATTGGCGAGGCCGCTCATAAAAT
819['conserved protein of unknown function']	171	198	+	12.4909	6.17e-06	0.723	TGGACAGAGCAAAGGACGAACCTTCGGT
3192['TRAP-T family transporter, DctM (12 TMs) subunit']	266	293	-	12.4788	6.55e-06	0.723	TGGCCAGGTGACGATCTTCGTCTGCAGT
1594['conserved exported protein of unknown function']	262	289	+	12.4303	7.64e-06	0.723	TGGACAAGAATGTGGGCTGCGCTATAGC
1593['fragment of isocitrate dehydrogenase [NADP] (Oxalosuccinate decarboxylase) (IDH) (NADP(+)-specific ICDH) (IDP) (part 1)']	329	356	-	12.4303	7.64e-06	0.723	TGGACAAGAATGTGGGCTGCGCTATAGC
853['conserved membrane protein of unknown function']	48	75	+	12.2848	8.61e-06	0.723	TGGAAATGACGTTGTCCGAGCAAACAGT
3737['Pca regulon regulatory protein']	260	287	-	12.2848	8.61e-06	0.723	TGGACAAGTCTGTCGCGAACATTGCAGA
1044['Glycosyltransferase, group 1 (fragment)']	267	294	+	12.2667	9.1e-06	0.723	TGAACAGTGCCGATTTCGCCAAGACAGT
227['conserved protein of unknown function; putative FliH-like protein; methyl-accepting chemotaxis regulator domain, coil-coiled dimerization domain']	372	399	+	12.2121	1.11e-05	0.723	TGGACAGGACAGATGAACAGGTTCCAGC
658['putative GAF sensor protein']	321	348	-	12.0182	1.42e-05	0.723	TGGACGAATGCAGCATCAAGCGTAAAGT
2738['putative Inositol monophosphatase family protein']	278	305	-	12.0121	1.44e-05	0.723	TGGACAAGGTCAGGATCTGCTTGACAAT
2700['protein of unknown function']	84	111	+	11.9515	1.72e-05	0.723	GCGACATTCACCACGACCAGATTACAGT
3152['UDP-glucose 4-epimerase (UDP-galactose 4-epimerase) (Galactowaldenase)']	342	369	+	11.697	2.38e-05	0.723	TGGACACGAATATCCGTGAGATTCGAGT
3153['CMP-N-acetylneuraminic acid synthetase']	102	129	-	11.697	2.38e-05	0.723	TGGACACGAATATCCGTGAGATTCGAGT
3003['Integral membrane protein TerC']	255	282	-	11.697	2.38e-05	0.723	GGGACACCCTGATCGAAATTTTTCCAGT
3661['Nitrilotriacetate monooxygenase']	347	374	+	11.6909	2.43e-05	0.723	TCGGCAGACATGGTTCGAACTTTACAGT
1562['Exopolysaccharide production negative regulator']	45	72	-	11.6364	2.69e-05	0.723	TGGACAAATTCGCCTCCCATAATCCACT
1560['putative outer membrane transport protein']	341	368	+	11.3333	3.43e-05	0.723	TTGTCATTTACCTTGAACCATCTACAGT
4074['conserved protein of unknown function']	344	371	+	10.9212	3.95e-05	0.723	TAGACAATCATACAAATTACTCTACAGC
4073['Protein phnG']	346	373	-	10.9212	3.95e-05	0.723	TAGACAATCATACAAATTACTCTACAGC
847['conserved exported protein of unknown function']	326	353	+	8.52727	4.24e-05	0.723	TGGACACGCCCGCAGCCGGCAGTTCCGG
2351['conserved protein of unknown function']	107	134	+	8.3697	4.25e-05	0.723	TGGACGGAGGCGGACCGGGACGAACAGC
1131["Dimethyladenosine transferase (S-adenosylmethionine-6-N', N'-adenosyl(rRNA) dimethyltransferase) (16S rRNA dimethylase) (High level kasugamycin resistance protein ksgA) (Kasugamycin dimethyltransferase)"]	311	338	+	8.35758	4.25e-05	0.723	CGGACAGGGCGTGGCCCGCGAAAGCAGT
2357['conserved protein of unknown function']	162	189	+	8.35152	4.25e-05	0.723	TGGGGACCCGGACCACGCGCCGGACAGT
1120['30S ribosomal subunit protein S18']	104	131	+	8.33333	4.25e-05	0.723	TGGACATCGACGCGCCGGCTGCAGCCGT
2521['conserved protein of unknown function']	295	322	+	8.31515	4.25e-05	0.723	TGGGCAAGTGCCGGCGCGGACGTGCTGT
1266['NADH-quinone oxidoreductase chain F (NADH dehydrogenase I, chain F) (NDH-1, chain F)']	192	219	+	8.30303	4.25e-05	0.723	CGGACAAGAAGCGCGCGGGCGCTGCCGT
1914['Molybdenum cofactor biosynthesis protein A']	89	116	+	8.29697	4.25e-05	0.723	TGGTCACGTCCCGCTTGCCGGGGACGGT
3991['conserved membrane protein of unknown function']	192	219	-	8.29091	4.26e-05	0.723	CGGACAGGCCGGGAGCTGCCGCTACCAT
375['Ribosomal RNA large subunit (23S) methyltransferase']	242	269	-	8.29091	4.26e-05	0.723	TGGCCAGCGCCTGCGGATCGCCTCCAGA
1080['putative metal dependent phosphohydrolase']	240	267	-	8.27879	4.26e-05	0.723	TGGCAAGGCCAGCGCGCCCGCATACCGT
2068['Phenylacetic acid degradation protein paaD']	52	79	+	8.27273	4.26e-05	0.723	TGGTCATCCGGCTGGGCGACGGTACGGC
4064['putative ATP-binding phosphonate metabolism protein']	253	280	+	8.26061	4.26e-05	0.723	TGGTCACCTCCACGCCCGCACGAACCGT
2144['essential cell division protein (stabilizes FtsZ ring)']	12	39	-	8.22424	4.26e-05	0.723	TCGACAGAGCCGGCGCAGCGGCTTCAGC
2420['NnrU family protein']	49	76	-	8.20606	4.27e-05	0.723	TGGTCATCGCCCGCGAGGACGCTACTGC
4286['conserved protein of unknown function']	161	188	-	8.14545	4.27e-05	0.723	GGGACACCGGAAGGGCCGCTTCAACAGA
3635['NorE protein involved in nitric oxide reduction']	137	164	+	8.12727	4.27e-05	0.723	GGAACAGCACGGCCGCGATCGCTACAGA
3633['Denitrification regulatory protein']	334	361	-	8.12727	4.27e-05	0.723	GGAACAGCACGGCCGCGATCGCTACAGA
3503['conserved protein of unknown function']	145	172	+	8.11515	4.27e-05	0.723	TGGACGTGACACCCGCAGCGCCTGCAGA
3180['Metapyrocatechase; catechol 2,3-dioxygenase']	311	338	+	8.10909	4.28e-05	0.723	TGGACAGTCCGGTGGCCGCGACTGCAAG
1242['protein of unknown function']	36	63	-	8.10909	4.28e-05	0.723	TGGAAGGCGGCACGGCGGCACTTGCAGT
431['PRC-barrel domain protein']	46	73	-	8.10303	4.28e-05	0.723	GGGACAAGTCGTCTGCCGCGCCGGCAGT
4191['Ferric enterobactin transport system permease protein fepD']	315	342	-	8.10303	4.28e-05	0.723	TGGAGAGCGGCGTGGGGTTGGCTGCGGT
1529['putative TRK system potassium uptake transmembrane protein']	56	83	+	8.09697	4.28e-05	0.723	TGGGCATGGTTGCCGGCGGAGGCACAGA
1188['serine hydroxymethyltransferase']	91	118	-	8.09091	4.28e-05	0.723	TGGACAATGCCGTCGGCGGCAGACCAGG
2178['conserved protein of unknown function']	144	171	+	8.08485	4.28e-05	0.723	CGGACAGACACGCTGCCGTGGCTGCAGA
2469['conserved protein of unknown function']	103	130	+	8.07273	4.29e-05	0.723	TGGGCAGCGGCTGAACCCGCTGGACAGC
2378['Anthranilate synthase [Includes: Glutamine amidotransferase]']	279	306	+	8.07273	4.29e-05	0.723	TGGGCACGCTGACGCGGCCTTGACCAGT
2379['Extensin family protein']	233	260	-	8.07273	4.29e-05	0.723	TGGGCACGCTGACGCGGCCTTGACCAGT
3940['conserved membrane protein of unknown function']	231	258	-	8.06667	4.3e-05	0.723	TGGAAACTGCGGGCACGGCTCGTCCAGG
2919['Intracellular protease 1']	266	293	-	8.05455	4.31e-05	0.723	TGGGCAGGGGCAGTTCCACGGCTTCAGG
3818['Ribosomal RNA small subunit methyltransferase G']	186	213	-	8.04848	4.31e-05	0.723	TGGACACCCCCTCGTCACGCCGAAGAGC
2602['Conserved hypothetical membrane protein precursor; double CBS domain (adenosine-containing ligand-binding), HPP family, IMP-dehydrogenase related']	219	246	+	8.04242	4.31e-05	0.723	TGGACAAGTGGCGCCTGCGTCGCACCGA
1853['putative Diguanylate cyclase']	355	382	+	8.04242	4.31e-05	0.723	TGGAAAAGCGCGCCCACTGCGCGACTGT
3659['putative sugar ABC transporter (ATP-binding protein), with TOBE domain (C-terminal)']	1	28	-	8.04242	4.31e-05	0.723	TGAAGACGCCGGTCGGCGTCGCTACCGT
2106['conserved protein of unknown function']	264	291	-	8.04242	4.31e-05	0.723	TGGTCAAGCGAGCGCTCGGCCTTGCGGT
214['flagellar basal-body rod protein FlgC (cell-proximal rod protein)']	190	217	+	8.03636	4.32e-05	0.723	CGGACATCTGGCGGCGAGCCAGTACGGC
3230['protein of unknown function']	98	125	+	8.0303	4.32e-05	0.723	TGGTGAACGCATCCGCCGCGGCGACAGT
3467['putative transcriptional regulatory protein, LysR family']	100	127	+	8.01818	4.33e-05	0.723	CGGACATCCTGCCGACCGGCTGCACGGT
3224['protein of unknown function']	207	234	+	8.01212	4.34e-05	0.723	TGGACGAGCGCGGGCGACGGAGTTCACT
538['Hydrolase']	126	153	-	8.00606	4.34e-05	0.723	TGGCCGCCGTCCTGTCTGGCGGTCCAGT
2828['conserved exported protein of unknown function']	101	128	-	7.98788	4.35e-05	0.723	TGGTCATCGCGCCCACGGCATCTGCCGT
1188['serine hydroxymethyltransferase']	93	120	+	7.93939	4.37e-05	0.723	TGGTCTGCCGCCGACGGCATTGTCCAGT
2978['protein of unknown function']	147	174	+	7.92727	4.37e-05	0.723	TGGTCAACGCCTCGCCCACAGCTTCCGT
3403['Oxidoreductase protein']	195	222	+	7.87273	4.39e-05	0.723	GGGAAACAGGGCAAGCAGGCCGGACAGT
3465['Putative formate dehydrogenase beta subunit']	295	322	-	7.86667	4.39e-05	0.723	GGGGCACAGGCACACAGGCCGAGACAGT
4266['Large permease component, TRAP-type mannitol/chloroaromatic compound transport system']	237	264	-	7.86061	4.4e-05	0.723	TGAACAGGAGGATGCCGGCCGCGACAAT
2216['Galactose 1-dehydrogenase']	215	242	-	7.84848	4.41e-05	0.723	TGGACATGCAGGTCTCCCGGTCTGCGGA
2958['putative transcription regulator protein']	275	302	+	7.83636	4.42e-05	0.723	TGGACGCCGCTGACTTGGCGCTTGCAGG
3765['Thiamine-phosphate pyrophosphorylase']	8	35	+	7.82424	4.44e-05	0.723	GGGACAAGGCGTCGACAGCCGTGACAGC
3008['Inner-membrane translocator']	155	182	+	7.82424	4.44e-05	0.723	TGGGCCGGCCAGTGGCAAGACGGACAGT
3711['Dehydrogenase, FAD-dependent']	131	158	-	7.82424	4.44e-05	0.723	CGGACAAGACGCTCGGCGGCAAGACGGT
487['putative Glucose/sorbosone dehydrogenase']	339	366	-	7.82424	4.44e-05	0.723	AGGCCACGCGCAGCGAGACCTATGCAGT
2020['Sugar fermentation stimulation protein homolog']	194	221	+	7.81818	4.45e-05	0.723	TGGACGAACGGCAAGCCGCACGGCCAGT
773['conserved protein of unknown function']	108	135	-	7.81818	4.45e-05	0.723	TGGACAGGACGACACTGACGGCGGCCGT
3560['conserved protein of unknown function']	303	330	+	7.81212	4.46e-05	0.723	GGGACAATGACGTGCCCGGCTGGCCAGT
3706['TRAP-type periplasmic solute-binding protein']	259	286	-	7.81212	4.46e-05	0.723	TGACCAGGAACGGCCAGACGCCTACGGT
201['VisN, master transcriptional regulator of flagellar regulon; LuxR family (DNA-binding, ligand-binding)']	106	133	+	7.80606	4.48e-05	0.723	TGGGCAGTCGATCAGGCGGCCTGACCGT
2808['Beta-glucosidase']	110	137	+	7.80606	4.48e-05	0.723	CGGACGCGGCCGGTGATGCCATTACGGT
363['conserved protein of unknown function']	113	140	-	7.80606	4.48e-05	0.723	TGGACAAGGCGGCGGTGTGACCAACATG
423['conserved hypothetical protein']	285	312	-	7.80606	4.48e-05	0.723	TGGACAGCTTGTCCAGTGCGGGGCCGGT
3940['conserved membrane protein of unknown function']	233	260	+	7.8	4.5e-05	0.723	TGGACGAGCCGTGCCCGCAGTTTCCAGG
1550['conserved exported protein of unknown function']	275	302	+	7.8	4.5e-05	0.723	TGGAACCCCTCCTGGGGAGAGCTGCAGT
3739['3-carboxy-cis,cis-muconate cycloisomerase protein']	311	338	+	7.8	4.5e-05	0.723	TGATCGGCAAGCGCGACGGCGATACAGT
2737['Lysophospholipase L2 protein']	191	218	+	7.79394	4.51e-05	0.723	TGAACACGAGGTTTCGCGCGGGTTCAGG
2736['small heat shock protein']	199	226	-	7.79394	4.51e-05	0.723	TGAACACGAGGTTTCGCGCGGGTTCAGG
2236['Long-chain-fatty-acid--CoA ligase']	123	150	+	7.78788	4.53e-05	0.723	TGGAAAATCGCTGGCGCGCGAGTTCGGT
214['flagellar basal-body rod protein FlgC (cell-proximal rod protein)']	281	308	-	7.78788	4.53e-05	0.723	TGGAGAGTTCCTCGGCGAGCGCCACGGT
1181['conserved membrane protein of unknown function']	142	169	-	7.77576	4.56e-05	0.723	TGGACAGGCCGTCGCTCATCGTGTCGGT
2032['Translation initiation inhibitor protein']	248	275	-	7.7697	4.57e-05	0.723	TGGACGCGTAGCGATCCTCGCCTTCGGT
2311['Protein csaA']	176	203	+	7.76364	4.59e-05	0.723	TCGCCATGCGCCTCGCACGGGAAACAGT
4217['putative Histidine kinase']	183	210	+	7.76364	4.59e-05	0.723	GGGTCAAGCTCGAGAGCGGTCGCACAGT
4216['Chromate transport protein']	245	272	-	7.76364	4.59e-05	0.723	GGGTCAAGCTCGAGAGCGGTCGCACAGT
2268['conserved exported protein of unknown function']	289	316	+	7.75758	4.61e-05	0.723	TGAACAGCGGATTCGGACGGCGTTCAGC
683['putative 3-isopropylmalate dehydrogenase oxidoreductase protein']	39	66	-	7.75758	4.61e-05	0.723	TGGCCATCTTGGGCACGACGCGTCCGGT
917['Cytochrome c-type biogenesis protein cycK']	136	163	+	7.75152	4.62e-05	0.723	CGGTCAAGCGTGGTGCGGGTTCTACGGT
3748['conserved protein of unknown function']	183	210	+	7.75152	4.62e-05	0.723	TGGGCAGGTGACGGCGAATGCCTTCCGT
1324['3-dehydroquinate dehydratase']	303	330	+	7.75152	4.62e-05	0.723	TGCACACAGGGAAGCCGGGCGTTTCAGG
1769['conserved protein of unknown function']	371	398	+	7.75152	4.62e-05	0.723	CGGCCAGGATGGCAGGAGGCACCACAGT
1535['Transcriptional regulator, LysR family']	12	39	-	7.75152	4.62e-05	0.723	TGGCCGAGCTTCTCGCCGCGGATACCGT
3358['protein of unknown function']	94	121	+	7.74545	4.64e-05	0.723	TGGACAGCTTTTCGTCGGCGCCAACTGC
468['conserved protein of unknown function']	102	129	-	7.74545	4.64e-05	0.723	GGGACTCGTCACCGACGTGCAGTACCGT
2020['Sugar fermentation stimulation protein homolog']	192	219	-	7.74545	4.64e-05	0.723	TGGCCGTGCGGCTTGCCGTTCGTCCAGT
3881['protein of unknown function']	306	333	-	7.74545	4.64e-05	0.723	TCGACAGCGGGCTACAGCGCCTTCCGGT
874['conserved exported protein of unknown function']	108	135	-	7.73939	4.66e-05	0.723	TCGACCGTCGCACCGCGGTCCTGACAGT
228['Chemotaxis protein MotB']	225	252	-	7.73939	4.66e-05	0.723	TGCGCAGATGCTCCGGCCCACGTACCGT
919['Putative serine protease do-like']	253	280	+	7.72727	4.69e-05	0.723	TCGACAGGCGCTAGCCAGCCCCAACATT
633['Putative Multicopper oxidase; putative Copper resistance protein A']	136	163	+	7.72121	4.7e-05	0.723	CGGACAGCCGGGACAGCGTCAATTCAGC
566['putative Coenzyme a synthetase-like protein']	149	176	-	7.72121	4.7e-05	0.723	TGGACCGGGACCGCGTACCCATTCCAGC
1584['conserved hypothetical protein; putative glucose-inhibited division protein (gid)']	192	219	-	7.72121	4.7e-05	0.723	TGGACAGGCCGCCCAGTTCGCTGATCGT
182['Histidinol dehydrogenase (HDH)']	163	190	+	7.70909	4.72e-05	0.723	TCGACAGGACGCGGAAGGCGTCTACTGC
525['putative transmembrane sensory box GGDEF/EAL domain protein']	133	160	-	7.70909	4.72e-05	0.723	TGGCCCGCATGGCGCTCACCCATCCAGT
3737['Pca regulon regulatory protein']	143	170	-	7.70909	4.72e-05	0.723	TCGACAAGGGGCCGAAGGGCCTCACTGT
1382['protein of unknown function']	109	136	-	7.69091	4.74e-05	0.723	TGGTCAGCAGCGCAACGCCAAGTCCTGT
3094['Acriflavine resistance protein A']	212	239	-	7.68485	4.75e-05	0.723	TTGACAAGCCCCGCTATGCCCGCACAGC
1801['UvrABC system protein A (UvrA protein) (Excinuclease ABC subunit A)(Excinuclease ATPase subunit)']	227	254	+	7.67273	4.76e-05	0.723	TGGCCTCCCTCTGCCGCTCATCCACAGT
1800['Single-stranded DNA-binding protein controls activity of RecBCD nuclease']	295	322	-	7.67273	4.76e-05	0.723	TGGCCTCCCTCTGCCGCTCATCCACAGT
1298['DNA processing chain A (DprA/Smf)']	175	202	+	7.66667	4.76e-05	0.723	TGGTCTTCGCCGTCGTGTGGCTTACCGT
1066['Ribonuclease 3']	243	270	+	7.66061	4.77e-05	0.723	TGGACAGCCGCTTCGACGTCGGTTTCGT
4123['conserved exported protein of unknown function']	304	331	+	7.66061	4.77e-05	0.723	TGGTCACACGCTGCGCCGTCGTCACATT
359['putative ATP-binding protein']	171	198	+	7.60606	4.81e-05	0.723	TGGACGGATACGGCAGGGTTGCGACAGG
1449['protein of unknown function']	12	39	+	7.59394	4.84e-05	0.723	GGGACAAAATCACGGTGCGCCGTGCGGT
1448['protein of unknown function']	115	142	+	7.59394	4.84e-05	0.723	GGGACAAAATCACGGTGCGCCGTGCGGT
716['conserved protein of unknown function']	52	79	+	7.58788	4.86e-05	0.723	AGGACATGCAGCGGCGGATTGAAACCGT
222['Flagellar biosynthetic protein FliP']	135	162	+	7.58788	4.86e-05	0.723	AGGACATCCTCGCCTATGTGCGGACGGT
434['Protein mrp homolog']	27	54	+	7.58182	4.87e-05	0.723	TGGACAGCGTCAATCGCACCCAGGCGGT
3402['Transporter']	232	259	-	7.58182	4.87e-05	0.723	GGGACGGCTGGCAGGTCTTTGCTACGGT
572['Polysaccharide ABC transporter, ATP-binding protein']	301	328	-	7.57576	4.89e-05	0.723	TGGACAGCACCTCGATCACGGCTGCGAT
1304['Transcriptional regulator, TetR family']	141	168	-	7.5697	4.91e-05	0.723	GGGACCTTCTGGGAGGGGCTTGAACAGT
2667['conserved protein of unknown function']	132	159	-	7.56364	4.94e-05	0.723	TGGAAAAGAGGCGGGTGTGGCATCCGGT
200['Flagellar M-ring protein FliF']	130	157	-	7.55758	4.97e-05	0.723	AGGGCAGTCGACACGTCGACCATCCAGT
991['conserved hypothetical protein; putative transposase, IS66 Orf2 like']	109	136	+	7.55152	5e-05	0.723	CGGAAAGCTTGAGGCCTGGCACGACAGT
3209['Nitrite reductase [NAD(P)H]']	261	288	+	7.55152	5e-05	0.723	TGGAGATCGGACTTCAGGGCGCAACAGC
3418['protein of unknown function']	218	245	-	7.55152	5e-05	0.723	TGGACATGGATGCGGCCCTGCAGAAAGC
2923['protein of unknown function']	15	42	+	7.54545	5.05e-05	0.723	TGGCCATGCCTTCGTCCGTGACGACAGA
3275['TRAP-type periplasmic solute-binding protein']	259	286	-	7.54545	5.05e-05	0.723	TGAACATCTTGCCGGGCTTGGCACCAGT
2610['Cytochrome c551 diheme subunit, sulfur oxidizing protein SoxA precursor']	266	293	-	7.54545	5.05e-05	0.723	TAGACAGAGCCGTCGTCATCGGTCCAGG
1033['Sigma54 specific transcriptional regulator, Fis family']	295	322	-	7.54545	5.05e-05	0.723	TGGAAATAGAGGCGGCCTTCCGTGCAGC
3338['conserved exported protein of unknown function']	40	67	+	7.53939	5.09e-05	0.723	GGGACTGCGCCATCCAAACCTGAACAGT
1232['putative transmembrane succinoglycan biosynthesis transport protein']	55	82	+	7.53939	5.09e-05	0.723	TGGAGAGGCCGGACTGCTCGAAGACCGT
585['protein of unknown function']	119	146	+	7.53939	5.09e-05	0.723	TGGCCGCTCTCGGCCGCGAAGATACAAT
1252['protein of unknown function']	332	359	+	7.53939	5.09e-05	0.723	TGGAGAGGCCAGCCTTTTCGGCAACAGC
4044['conserved protein of unknown function']	147	174	-	7.53939	5.09e-05	0.723	TGGACAGCCGTCATGTCGTGCTGACCGG
3820['tRNA modification GTPase mnmE']	30	57	+	7.53333	5.14e-05	0.723	TCGACACCGGCAGCCGCATGGATGAAGT
543['Pyruvate, phosphate dikinase']	77	104	+	7.53333	5.14e-05	0.723	TGGACGCGCCGCTCGACGATCATAACGT
3745['Ornithine cyclodeaminase']	154	181	+	7.53333	5.14e-05	0.723	TGGACGTCGACTTCCTGGAGCCGACCGT
3132['UDP-glucose 4-epimerase']	57	84	-	7.53333	5.14e-05	0.723	TGGTCACTCGAGCCGTACGAAGTACGGG
592['conserved hypothetical protein; putative membrane protein; putative Permeases of the drug/metabolite transporter (DMT) superfamily; putative Protein of unknown function DUF6, transmembrane']	224	251	-	7.53333	5.14e-05	0.723	TCGAAATCCCACCGCGGAAGCGGACAGT
2824['Integral membrane protein TerC']	234	261	-	7.53333	5.14e-05	0.723	TGAACATGCGGATCGCGCTCCTGACCGT
1967['Glyoxalase/bleomycin resistance protein/dioxygenase superfamily protein']	360	387	+	7.52727	5.19e-05	0.723	TGGACCCGCGACTGACAGCGAAACCAGT
2217['conserved protein of unknown function']	61	88	-	7.52727	5.19e-05	0.723	TGAAGAAGGCTCTCGCGGCGGTTACCGT
3098['Putative lysyl-tRNA synthetase (Lysine--tRNA ligase)']	79	106	-	7.52727	5.19e-05	0.723	TGGACATGCGCCGCATCGTCGACGGAGT
3380['conserved protein of unknown function']	151	178	-	7.52727	5.19e-05	0.723	TGGGCAGCGGCAATCAGGAAGGCACCGT
826['conserved protein of unknown function']	344	371	-	7.52727	5.19e-05	0.723	TGGACATTCCTGTCGGAGCCGTATCGGT
2296['putative transcriptional regulator, ArsR family']	17	44	+	7.52121	5.23e-05	0.723	TGCGCATGCTGCATGGCTGGCCTGCAGT
2295['protein of unknown function']	358	385	+	7.52121	5.23e-05	0.723	TGCGCATGCTGCATGGCTGGCCTGCAGT
3081['conserved protein of unknown function']	146	173	-	7.52121	5.23e-05	0.723	TGGTCATCTTGGCGTCGCCGAAGACGGT
3570['ammonium transport protein (Amt family)']	74	101	+	7.51515	5.27e-05	0.723	TGGACGAGGTGCGCGAAGCTCTCACAGC
2064['Transcriptional regulator, TetR family']	40	67	-	7.51515	5.27e-05	0.723	TGGAAATGCGGCGCCAGTCCCTTGCACT
128['TRAP-type small permease component TRAP transporter, DctQ-like small transmembrane subunit']	68	95	-	7.51515	5.27e-05	0.723	TGGACCACAGCATGCCGGAGACGACCGT
2437['exported protein of unknown function']	50	77	+	7.50303	5.35e-05	0.723	CGGACAAGCCCTTCATGGTGGCGACCGT
990['Transposase IS66 (Fragment) (part 1)']	78	105	+	7.50303	5.35e-05	0.723	TGCACAAGGACCCGTTCACCGGAACCGT
100['conserved membrane protein of unknown function; multi-pass transmembenbrane protein, two DUF161 family domains (probable ABC transporter)']	149	176	+	7.50303	5.35e-05	0.723	GGGATACGGACTGCTCGCCCTTTACAGG
3879['Sensor histidine kinase regB']	232	259	-	7.50303	5.35e-05	0.723	CGGACATCCTTCCAGGAGCCTCTCCAGA
3644['conserved protein of unknown function']	246	273	-	7.50303	5.35e-05	0.723	CCGACACGGTCTGCAGCAAGGCGACAGT
2163['putative hydrolase']	72	99	-	7.49697	5.4e-05	0.723	TGGACATGGCGGCGATGGAGGTGACATC
2832['Chelated iron transport system membrane protein yfeD']	123	150	-	7.49091	5.44e-05	0.723	TGGCGACCACGAGGAATGCGCCTACCGT
1090['exported protein of unknown function']	151	178	-	7.49091	5.44e-05	0.723	TGGACAGCCTGTGGGCGATCACCAGCGT
1134['Organic solvent tolerance protein']	169	196	+	7.48485	5.49e-05	0.723	TGGCGATGACGCTCATCGCGGCCACAGT
1441['protein of unknown function']	212	239	+	7.47879	5.54e-05	0.723	TCGACGGCGTGCTGCACATCGCTCCAGT
1440['protein of unknown function']	354	381	+	7.47879	5.54e-05	0.723	TCGACGGCGTGCTGCACATCGCTCCAGT
2942['Glycosyl transferase, group 1']	101	128	-	7.47879	5.54e-05	0.723	GCGACAGGTCGCATAGCGAGCCTTCAGT
3815['chromosome partitioning protein']	232	259	-	7.47879	5.54e-05	0.723	CGGACATTGCGCGGGATCAGCGTATGGT
3818['Ribosomal RNA small subunit methyltransferase G']	17	44	+	7.47273	5.58e-05	0.723	TGGACAACGCCGCACGGCCATAGACCTT
3995['Sensor protein']	169	196	+	7.47273	5.58e-05	0.723	TGGACATTCCTGCGCGCGAGCTTGCCCT
3241['5-deoxy-glucuronate isomerase']	30	57	-	7.47273	5.58e-05	0.723	TGGACATGATGGATGCGGTCGCCCCAGC
409['putative hydrolase; haloacid dehalogenase-like family']	175	202	+	7.46667	5.62e-05	0.723	TGGACAGGTCTGCGGACCCGTATCTGGT
2749['glycogen synthase']	198	225	-	7.46667	5.62e-05	0.723	CGGACATTCGGCAGAACCACCGCACCGT
408['10kDa chaperonin (Protein Cpn10) (groES protein)']	348	375	-	7.46667	5.62e-05	0.723	TGGACAGGTCTGCGGACCCGTATCTGGT
650['conserved exported protein of unknown function']	128	155	+	7.46061	5.66e-05	0.723	TGGCCCTGTTCGAGGGTGCGCATCCAGT
3739['3-carboxy-cis,cis-muconate cycloisomerase protein']	155	182	-	7.46061	5.66e-05	0.723	TTGACATGCGGCGCCATCATCCGACCGT
3893['ABC transporter, substrate binding protein (Sugar)']	202	229	+	7.44848	5.72e-05	0.723	TGGTGATCTCCCCCGGTCGCTATACAGC
171['putative carboxymuconolactone decarboxylase']	270	297	+	7.44848	5.72e-05	0.723	TGGTCACACCGCATCTCGGCTATTCGGT
1040['hypothetical protein; putative membrane protein']	6	33	-	7.44242	5.75e-05	0.723	TTGCCACCGACACTCCTGCCTCTGCAGT
1967['Glyoxalase/bleomycin resistance protein/dioxygenase superfamily protein']	226	253	+	7.4303	5.79e-05	0.723	TCGCCATCGTGCTCCTGTCGGGTACCGT
2850['Hippurate hydrolase']	327	354	+	7.4303	5.79e-05	0.723	TTGCCAAGACCCGGTCTGGCTGCACAGT
2851['Putative oligopeptide ABC transporter']	130	157	-	7.4303	5.79e-05	0.723	TTGCCAAGACCCGGTCTGGCTGCACAGT
2656['putative enzyme']	144	171	-	7.42424	5.81e-05	0.723	TGGATCGACACGGAACTGGGCGTTCAGT
4011['30S ribosomal subunit protein S1']	112	139	+	7.33939	5.99e-05	0.723	TGAACGGGATATGGGTCGCGCAGACAGT
3487['conserved protein of unknown function']	242	269	+	7.33939	5.99e-05	0.723	TGGGAAGTGTCGGGCAAGATGGTGCAGT
2416['2-dehydro-3-deoxygluconokinase']	212	239	-	7.33939	5.99e-05	0.723	TGGACAGAAGCAGGGTGGAAGACGCAGA
2394['Transcriptional regulator protein (Repressor of nodulation genes)']	80	107	+	7.33333	6.02e-05	0.723	GGGAAATGCAGGAACTTGCCGCGACAGT
2188['Tripartite ATP-independent periplasmic transporter, DctQ component']	29	56	+	7.32727	6.06e-05	0.723	TGGAAATCGGCATCCTCCACGATACGGA
944['exported protein of unknown function']	204	231	-	7.32727	6.06e-05	0.723	TGGAAAACGCGGCGTAGGTGACGAGAGT
2165['putative SAM-dependent methyltransferase protein']	76	103	+	7.32121	6.1e-05	0.723	TGGACAGCGTGGCCGTTCATCATGCAAG
149['FixL-like Two-components system sensor/response regulator hybrid histidine kinase; double PAS heme-binding sensory domain; oxygen sensing']	124	151	+	7.32121	6.1e-05	0.723	TAGACGCTGGTGCTCGTCAGACGACAGT
783['conserved protein of unknown function']	52	79	-	7.31515	6.13e-05	0.723	TGGACAGATAGAAGGACACGGCGACGGC
3053['Mannonate dehydratase']	114	141	+	7.30909	6.17e-05	0.723	CGGACAGGTTGACGGCTCACAGTAAAGA
1514['Cell division protein ftsZ homolog 2']	274	301	-	7.30909	6.17e-05	0.723	AGGACAAGAGATCGCCCAGTTCCACAGG
3166['Acetyltransferase protein']	88	115	+	7.30303	6.22e-05	0.723	TGGAGCCGCAGGAAGACGAGAGGACAGT
260['protein of unknown function']	225	252	-	7.30303	6.22e-05	0.723	GGGACATCGATTGGGCGAAGGTCACGGT
1822['Ubiquinone biosynthesis hydroxylase, UbiH/UbiF/VisC/COQ6 family']	36	63	+	7.29697	6.29e-05	0.723	GGGACCGTCGATACCGTCTACGAACAGT
2936['putative asparagine synthetase protein']	126	153	+	7.29697	6.29e-05	0.723	TGGACGTCATGAACGCAGGAGCGACCGT
3485['succinyl-CoA synthetase, beta subunit']	206	233	+	7.29091	6.37e-05	0.723	AGGACATGTATGTCGGCGTTCCGACCGT
3013['protein of unknown function']	237	264	+	7.29091	6.37e-05	0.723	TGGAGATCAGTGCGACAGACGGCACAGG
2262['protein of unknown function']	362	389	+	7.29091	6.37e-05	0.723	TAGACAGCTACTCTCCGTGGGATACCGA
224['Flagellin']	345	372	-	7.29091	6.37e-05	0.723	TGGAAAGGGACATTCCGGACTGTACCGG
2257['transposase']	131	158	-	7.28485	6.46e-05	0.723	TGGTCAAGCCAAAGCGCGTCATAGCAGT
2193['Binding-protein-dependent transport systems inner membrane component']	231	258	-	7.28485	6.46e-05	0.723	TGGGCACGATGTTGAGGCTCGATCCGGT
3534['conserved membrane protein of unknown function']	276	303	+	7.28485	6.46e-05	0.723	TGAACAATGGCGGCATCCTGCAGACCGT
904['conserved protein of unknown function']	253	280	-	7.28485	6.46e-05	0.723	TGGGCGTCCGCGAGTTGGACAATCCAGT
903['Transcriptional regulator, TetR family']	298	325	+	7.28485	6.46e-05	0.723	TGGGCGTCCGCGAGTTGGACAATCCAGT
1591['Glutathione S-transferase domain protein']	356	383	+	7.28485	6.46e-05	0.723	TGGCAACCGCGCGACTAGAACATACGGT
296['conserved protein of unknown function']	4	31	+	7.27879	6.56e-05	0.723	CGAACAGCCTTCATCCGAGCCATACAGG
29['putative hemolysin protein, CBS domain-containing protein']	169	196	+	7.27879	6.56e-05	0.723	GCGACATCGTAGTGGCCCGTGAGACAGT
3074['sn-glycerol-3-phosphate import ATP-binding protein ugpC']	246	273	+	7.27879	6.56e-05	0.723	TGAACAACATCGTCGCCACCAGTACCGG
494['conserved protein of unknown function']	354	381	+	7.27879	6.56e-05	0.723	TGGACGTTCGGCGCTACATCGACGCAGT
1348['protein of unknown function']	83	110	-	7.27273	6.66e-05	0.723	TGGACGTACTGGCCTTGGGAGAGACTGT
1349['protein of unknown function']	259	286	-	7.27273	6.66e-05	0.723	TGGACGTACTGGCCTTGGGAGAGACTGT
4090['conserved protein of unknown function']	7	34	-	7.26667	6.76e-05	0.723	TGGACGGCAACCTCGATGAGCATGCTGT
1202['H+ translocating pyrophosphate synthase (pyrophosphate-energized proton pump) (Pyrophosphate-energized inorganic pyrophosphatase)']	48	75	-	7.26667	6.76e-05	0.723	TGGACCTTGTCTGCCTCATGCGGACGGT
2600['putative universal stress protein; UspA domain-containing protein']	226	253	-	7.26667	6.76e-05	0.723	CGGACAACCCGCACGTCTCTCTGACAAT
4091['putative C4-dicarboxylate-binding periplasmic protein']	280	307	+	7.26667	6.76e-05	0.723	TGGACGGCAACCTCGATGAGCATGCTGT
3817['protein of unknown function']	288	315	-	7.26667	6.76e-05	0.723	TGGACCCACAGGGGAATGCAAGTACCGG
2601['putative cation transport P-type ATPase; possible ATP synthase']	358	385	+	7.26667	6.76e-05	0.723	CGGACAACCCGCACGTCTCTCTGACAAT
3633['Denitrification regulatory protein']	84	111	+	7.26061	6.86e-05	0.723	GGGACGTCCGCCATCTGTCATCTCCAGT
408['10kDa chaperonin (Protein Cpn10) (groES protein)']	121	148	-	7.26061	6.86e-05	0.723	TGGCCAAGCGCATCAGCAGTCTCACAGA
818['putative ring-cleaving dioxygenase protein']	193	220	-	7.26061	6.86e-05	0.723	GGGACCGAAGGAGCCCATCATGTACAGC
3634['conserved hypothetical protein; putative signal peptide']	268	295	+	7.26061	6.86e-05	0.723	GGGACGTCCGCCATCTGTCATCTCCAGT
691['conserved protein of unknown function']	328	355	+	7.26061	6.86e-05	0.723	TCGACATTGACGCTTGCGGGCCTGCAAT
2205['Alpha-amylase-related protein']	46	73	-	7.25455	6.95e-05	0.723	TGGCCAAGACGTCCAGTGAACGTCCAGG
1765['molybdenum cofactor biosynthesis protein C']	73	100	-	7.25455	6.95e-05	0.723	TGGACCTCGACCAGAACGTCCATACCGA
3['Glyoxalase/bleomycin resistance protein/dioxygenase']	175	202	+	7.25455	6.95e-05	0.723	TGGACAGTCGGTCATCGACCTCGACTAT
2203['conserved exported protein of unknown function']	186	213	+	7.25455	6.95e-05	0.723	TGGCCAAGACGTCCAGTGAACGTCCAGG
3185['3-hydroxyacyl-CoA dehydrogenase (short-chain)']	332	359	+	7.25455	6.95e-05	0.723	TGGAGAGCTCGTCCAGGCTCTTTACGGC
2204['conserved protein of unknown function']	338	365	-	7.25455	6.95e-05	0.723	TGGCCAAGACGTCCAGTGAACGTCCAGG
2302['Aspartate aminotransferase A (AspAT)']	27	54	-	7.24848	7.04e-05	0.723	TGGGCGCTAGCGAACTGCCGGTTACATT
2304['Transporter']	106	133	+	7.24848	7.04e-05	0.723	TGGGCGCTAGCGAACTGCCGGTTACATT
684['conserved protein of unknown function']	168	195	-	7.24848	7.04e-05	0.723	TGGCCAGCTTTGCCTGGCATGATACCGA
3899['conserved protein of unknown function']	337	364	-	7.24848	7.04e-05	0.723	TGGAGAGACATTCGACGCCGGTTTCGGT
4275['Phosphatidylethanolamine N-methyltransferase/phosphatidyl-N-methylethanolamine N-methyltransferase protein']	30	57	+	7.24242	7.13e-05	0.723	TGGCCGATGGGCAACTGACGCTTACCGT
99['conserved membrane protein of unknown function; multi-pass transmembenbrane protein, two DUF161 family domains (probable ABC transporter)']	171	198	-	7.24242	7.13e-05	0.723	TGGAGGTCCAGAAGCCGCCGGATATAGT
1543['protein of unknown function']	238	265	+	7.24242	7.13e-05	0.723	CGGCCACGATAACCGGATCGTCTACGGT
1444['protein of unknown function']	343	370	-	7.24242	7.13e-05	0.723	GGGTCATAGGCCTGAAGGTACGCACAGT
2517['Chemoreceptor mcpA (fragment)']	138	165	+	7.23636	7.22e-05	0.729	CGGCCATGCCGCTCAAGGTTGTTGCAGT
2894['Superoxide dismutase [Cu-Zn] 1']	131	158	+	7.2303	7.32e-05	0.73	TGGACGAGCCCGTATCCGGTGATACACC
2896['protein of unknown function']	212	239	-	7.2303	7.32e-05	0.73	TGGACGAGCCCGTATCCGGTGATACACC
2351['conserved protein of unknown function']	15	42	-	7.22424	7.42e-05	0.73	TGGACAAAGGAGAAGTCGGCCTCCCAGC
1426['protein of unknown function']	115	142	-	7.22424	7.42e-05	0.73	CGGACTTCGGAAACGACCTGCTTGCAGT
4076['Dihydrodipicolinate reductase (DHPR)']	315	342	+	7.22424	7.42e-05	0.73	TGCACAGCGAGAGGACGGTCTCTACGCT
3598['Acetyl-CoA acetyltransferase with thiolase domain (Acetoacetyl-CoA thiolase)']	32	59	-	7.21212	7.63e-05	0.73	TGGTCAAGAAGGGCGAGGAGTTCACCGT
2263['putative ATP-dependent hydrolase protein']	91	118	-	7.21212	7.63e-05	0.73	TGGACAGTACCTGCTCGATCCCGACCCT
1012['Glycerophosphoryl diester phosphodiesterase']	104	131	-	7.21212	7.63e-05	0.73	TCGACACGATCAGCGTGGAGGCGACATT
4127['putative ATP-dependent DNA ligase protein']	165	192	+	7.21212	7.63e-05	0.73	TGGACTGTGCCGTATCGAACGAGTCAGT
4125['conserved hypothetical protein']	162	189	-	7.21212	7.63e-05	0.73	TGGACTGTGCCGTATCGAACGAGTCAGT
491['putative enzyme']	8	35	-	7.20606	7.72e-05	0.73	TGGACGCATGATGCCTCCGTCATTCCGT
1304['Transcriptional regulator, TetR family']	47	74	-	7.20606	7.72e-05	0.73	TGGAGATCAGCGCCATTGCGGTTACTGC
2675['Sensor protein']	92	119	+	7.20606	7.72e-05	0.73	TGGACACCCAGCCGAAGGCTTTGACCTT
1043['Glycosyl hydrolase domain protein']	140	167	+	7.20606	7.72e-05	0.73	TGGATACTGGCTGTGGTTCGACGACCGT
2677['Voltage-gated sodium channel']	131	158	-	7.20606	7.72e-05	0.73	TGGACACCCAGCCGAAGGCTTTGACCTT
526['Alanine acetyltransferase (Ribosomal) protein']	169	196	+	7.20606	7.72e-05	0.73	TCGACACCAAGCCCACGCTTTCTGCCGT
3082['transposase']	91	118	+	7.2	7.81e-05	0.73	TTGCCACCGGCCTTCCGCAAATTACAGG
2258['transposase']	91	118	+	7.2	7.81e-05	0.73	TTGCCACCGGCCTTCCGCAAATTACAGG
4100['transposase']	91	118	+	7.2	7.81e-05	0.73	TTGCCACCGGCCTTCCGCAAATTACAGG
77['phosphate regulon, two-component sensor histidine kinase, PhoR']	88	115	-	7.2	7.81e-05	0.73	TGGATAAGCGCGACTACGCCGATACGCT
290['Transcriptional regulator']	350	377	+	7.2	7.81e-05	0.73	TGCAGAGATGCCGGCATCCGGATTCAGT
1891['Carbohydrate kinase protein']	8	35	+	7.18788	7.95e-05	0.735	TGGAAACCGTCTCGGTCTCCACCACATT
1515['Outer membrane protein']	186	213	+	7.18788	7.95e-05	0.735	TTGGCCGCGCTCTCGGTCTTGTTACAGT
3925['ABC transporter, substrate binding protein']	274	301	+	7.18788	7.95e-05	0.735	TGGTCAACGGTACGACAGGTGTTCCCGT
4122['protein of unknown function']	114	141	+	7.18182	8.01e-05	0.735	TGGTCAACGTACGTGGCGTGGATACACC
949['conserved protein of unknown function']	213	240	-	7.18182	8.01e-05	0.735	TCGACATCGAGCTGCCTATGCCCACAGC
684['conserved protein of unknown function']	190	217	+	7.17576	8.06e-05	0.735	TGGCCACACCGACGTCCCTTTTTACCGC
1104['Colicin V production protein']	369	396	+	7.17576	8.06e-05	0.735	TGGCCACGGCCAAGTCTTGGAGTACATC
2696['membrane protein of unknown function']	268	295	-	7.12121	8.31e-05	0.753	TGGTCTTGAACCCGCCGATCACTACATT
2695['Inositol monophosphatase']	306	333	+	7.12121	8.31e-05	0.753	TGGTCTTGAACCCGCCGATCACTACATT
2723['putative 5`-nucleotidase protein']	278	305	-	7.10303	8.35e-05	0.754	AGGACGACTGCAAGGGGAAATGTGCAGT
4116['protein of unknown function']	15	42	-	7.09091	8.41e-05	0.755	AGGACGGCAAGTGTCGTAAGCGTAAAGT
2834['Transcriptional regulator protein']	125	152	+	7.07879	8.5e-05	0.755	AGGACAATCGTCGGATTGGTCGTGCAAT
3362['hypothetical protein']	245	272	+	7.07273	8.57e-05	0.755	AGGACAATCAGTGTTCTACGCCTACGGG
3885['hypothetical protein']	245	272	+	7.07273	8.57e-05	0.755	AGGACAATCAGTGTTCTACGCCTACGGG
2019['Poly-beta-hydroxybutyrate polymerase']	243	270	-	7.07273	8.57e-05	0.755	TGGAAAAGAGCAGGTTTCTGGCGGCAGT
4138['protein of unknown function']	170	197	+	7.06667	8.63e-05	0.755	GAGACAATCGGGATTCCATCGCTACAGG
1668['Methyl-accepting chemotaxis protein']	210	237	+	7.06667	8.63e-05	0.755	GGGACGTCCTTTTCGAGCGTACAACAGT
4140['protein of unknown function']	342	369	+	7.06667	8.63e-05	0.755	GAGACAATCGGGATTCCATCGCTACAGG
1667['Uncharacterized acyl-CoA thioester hydrolase bbp_254']	373	400	-	7.06667	8.63e-05	0.755	GGGACGTCCTTTTCGAGCGTACAACAGT
738['conserved exported protein of unknown function']	371	398	+	7.05455	8.75e-05	0.758	CGGACGCGCAGAGAAAAAGGTCTACAGG
4044['conserved protein of unknown function']	92	119	+	7.04848	8.82e-05	0.758	TGGAGAGAGAAAGGAGACCGCTTCCAGA
3852['Sensor protein']	36	63	+	7.04242	8.91e-05	0.758	GGGACCGTTCAAGGCAGAACACTACAGG
3226['putative ribose ABC transporter, permease']	150	177	-	7.04242	8.91e-05	0.758	TGGACAGCAGCGTATAGCGAAGCGCAAT
1659['conserved protein of unknown function']	202	229	-	7.04242	8.91e-05	0.758	TGGACGGCGATAGGATCAAAGCGACCGT
4097['putative transposase IS66 family']	277	304	+	7.04242	8.91e-05	0.758	TGGACAGCTCGGTTATCTGCTGGAGGGT
3837['NAD(P)H-flavin oxidoreductase']	15	42	+	7.03636	9.01e-05	0.758	TGGTCAGAGAAATTCAGGCCGATGCAGA
960['conserved exported protein of unknown function']	119	146	+	7.03636	9.01e-05	0.758	AGGACTATGCGGCAGATCTTCAAACAGT
2854['Two component sensor kinase']	184	211	-	7.03636	9.01e-05	0.758	TGGAAAACTGCTGCCGGAGGAATACAAC
962['Sel1 domain protein repeat-containing protein']	238	265	-	7.03636	9.01e-05	0.758	AGGACTATGCGGCAGATCTTCAAACAGT
423['conserved hypothetical protein']	298	325	+	7.03636	9.01e-05	0.758	TGGACAAGCTGTCCAGGTTCATGCCAGA
961['protein of unknown function']	353	380	+	7.03636	9.01e-05	0.758	AGGACTATGCGGCAGATCTTCAAACAGT
2170['Transcriptional regulator, ArsR family']	43	70	-	7.0303	9.15e-05	0.758	GGGACAGGAGCGTGTTGAGAGTTGCACT
279['Phasin']	73	100	+	7.0303	9.15e-05	0.758	TGGACATGTCCGCTGAGAACAGCACGAT
2611['Sulfur oxidation protein SoxZ']	91	118	+	7.0303	9.15e-05	0.758	CGGAGATTGCGGAGAACGGCAATACGGT
278['protein of unknown function']	308	335	+	7.0303	9.15e-05	0.758	TGGACATGTCCGCTGAGAACAGCACGAT
2259['protein of unknown function']	302	329	-	7.0303	9.15e-05	0.758	TGGGCAGTTCTGGCTGGTAGTTTCCAGA
2231['protein of unknown function']	32	59	+	7.02424	9.3e-05	0.761	TGGACAAAAACCGATCAACGGGTTCGGG
3941['conserved membrane protein of unknown function']	322	349	+	7.02424	9.3e-05	0.761	TGGGCATTACCGACGCCAAGAATGCCGT
2004['TonB-dependent siderophore receptor']	113	140	+	7.01818	9.47e-05	0.761	TCGACACCTCCCGACAAAGTCGAAAAGT
3161['protein of unknown function']	128	155	+	7.01818	9.47e-05	0.761	TCGACACCTCCCGACAAAGTCGAAAAGT
87['exported protein of unknown function, putative membrane protein']	138	165	+	7.01818	9.47e-05	0.761	TCGACACCTCCCGACAAAGTCGAAAAGT
1004['ABC transporter related (fragment)']	184	211	+	7.01818	9.47e-05	0.761	TCGACACCTCCCGACAAAGTCGAAAAGT
1534['FMN-dependent NADH-azoreductase']	240	267	-	7.01818	9.47e-05	0.761	TGGAAAACATGGACGCGAACCCGACACT
2129['exported protein of unknown function']	347	374	-	7.01818	9.47e-05	0.761	TCGACAAGCCTTGGCTTAGCCGAACAAT
86['transposase']	350	377	-	7.01818	9.47e-05	0.761	TCGACACCTCCCGACAAAGTCGAAAAGT
1003['transposase']	350	377	-	7.01818	9.47e-05	0.761	TCGACACCTCCCGACAAAGTCGAAAAGT
4187['isovaleryl-CoA dehydrogenase']	94	121	-	7.01212	9.66e-05	0.771	TAGACATCCTCAATGCTGGTCGTGCAGC
2604['conserved membrane protein of unknown function']	312	339	-	7.01212	9.66e-05	0.771	AGGACACTTGAACATGTCGGGGTGCATT
1612['Enolase (2-phosphoglycerate dehydratase) (2-phospho-D-glycerate hydro-lyase)']	262	289	+	7.00606	9.84e-05	0.781	TGGAAAAGCTTCTGGCCTTCGATGCCGT
2231['protein of unknown function']	313	340	-	7.00606	9.84e-05	0.781	TGGTCGACCGTACCATCGAGGATAAAGT
The sequence names and positions were obtained from the MAGE interface, browsing the Rhizobium sp. NT-26 Chromossome
Vallenet, D., Labarre, L., Rouy, Z., Barbe, V., Bocs, S., Cruveiller, S., et al. (2006) MaGe: A microbial genome annotation system supported by synteny results. Nucleic Acids Res, 34: 53–65.

## Sheet: RpoE2 - plasmid
GGAACNNNNNNNNNNNNNNNNNNTTNNNNNNNNG
sequence name	start	stop	strand	score	p-value	q-value	matched sequence
285['plasmid partitioning protein RepA']	12	45	-	16.6727	1.61e-07	0.0134	GGAACCCGTCCCGCACATATGCTTTCACCGCGCG
3['plasmid partitioning protein RepA']	12	45	-	16.6727	1.61e-07	0.0134	GGAACCCGTCCCGCACATATGCTTTCACCGCGCG
22['phosphonate ABC transporter substrate-binding protein']	72	105	+	16.4485	2.42e-07	0.0134	GGAACCGCGGGCGCAGCTAAAGCTTACTTGCAGG
51['hypothetical protein']	12	45	+	16.1818	6.79e-07	0.0282	GGAACCTTCGAACGGATACGGCCTTGCGGGATTG
171['glucose dehydrogenase']	274	307	+	15.1091	7.73e-06	0.143	GGAACAATCGTTTTTTCGCCTTGTTGAGCTCACG
235['hypothetical protein']	241	274	-	12.2606	1.47e-05	0.143	GGAACTCCGGCCCGCTTGCCGCCATCGACCTCGG
55['mercury transporter']	48	81	+	12.2121	1.47e-05	0.143	GCAACTGCTCGCCGCCGGCGGCATTCTCGGGGCG
34['protein psiB']	311	344	-	11.9939	1.48e-05	0.143	GGAGCCCCGCTCCTGTTCCCGAGTTCGCGCGGAG
20['phosphate ABC transporter substrate-binding protein']	177	210	+	11.9515	1.49e-05	0.143	GCAACGTCGGGACCCGTGACCAGTTCGCCCCGCG
194['integrase']	200	233	-	11.7455	1.51e-05	0.143	GGAACCGCGTCGACCACTCTGAATGCCGGCCCGG
302['transposase']	270	303	+	11.7394	1.51e-05	0.143	GGAACGAGGACGGAACCAGCGGGTCCGACCGTCG
178['hypothetical protein']	35	68	-	11.703	1.53e-05	0.143	GGAGCTGCGCCGTCCCCTCCCCTTTTGCCTCACG
194['integrase']	273	306	-	11.703	1.53e-05	0.143	GGACCGCTCCGACCCCGGCAAGGTTGACCCCATG
139['hypothetical protein']	155	188	-	11.6848	1.54e-05	0.143	GGAACTGGCGCTCACGGCGTTCCTTGCGCTCGGC
297['IS5/IS1182 family transposase']	43	76	+	11.5152	1.56e-05	0.143	GGAACAAGGGTGGGGCTCGCCGGGTCGATGATCG
155['signal peptidase II']	290	323	+	11.497	1.59e-05	0.143	GGAACGGCTTGGCCTGACCTGGTTGTGGCGGCAG
226['2-hydroxy-acid oxidase']	353	386	-	11.4788	1.62e-05	0.143	GGAACAGGCCGCGCGGGTCGAAACTGTCGCGAAG
131['ABC transporter permease']	93	126	-	11.4545	1.65e-05	0.143	GGAACCGAGCACATTGCCGAGGCTCGCGATCCCG
311['hypothetical protein']	104	137	-	11.4545	1.65e-05	0.143	GGAACGATGGCGTGACTGCTCCATCGCCTCGGGG
125['TonB-dependent receptor']	218	251	+	11.2061	1.94e-05	0.143	GGGACGGTCCACCATGTCTCGCCTTACCTGCGTG
186['hypothetical protein']	89	122	-	11.1879	2.01e-05	0.143	GGATCAGGATCAGGGCGCTGGCGTTCAGCATCAG
20['phosphate ABC transporter substrate-binding protein']	170	203	-	11.1697	2.08e-05	0.143	CGAACTGGTCACGGGTCCCGACGTTGCCTCGATG
170['serine peptidase']	199	232	-	11.1697	2.08e-05	0.143	GGAACGAAGCAGCACGTCTCCGGTTACCGCCTCC
264['conjugal transfer protein']	232	265	+	11.1576	2.12e-05	0.143	GGAACGCGCCGGTGCCCGCCATCTTCCGATATTC
244['type VI secretion protein']	199	232	-	11.1394	2.15e-05	0.143	TGAACTTGTCCAGGACTTCTGCGTTGCCGGCCCG
183['hypothetical protein']	138	171	-	10.9818	2.35e-05	0.143	GGAACGGGCGGGTGTCGTCCGAATGGTTCAATCG
36['hypothetical protein']	245	278	-	10.9818	2.35e-05	0.143	GGGACCAGCGGAACCCGTTAGATTTCAGGGTGCG
13['phosphonate ABC transporter, permease protein PhnE']	270	303	-	10.9758	2.41e-05	0.143	GGAGCAGGACGATCGCCAGGGTCTTGGCTTCATG
76['hypothetical protein']	157	190	+	10.9455	2.65e-05	0.147	GGATCTGGAAGAGGAACGTCCGATTGGGCAAGCG
129['iron ABC transporter permease']	241	274	+	10.9455	2.65e-05	0.147	GGGACGCTACCCATTGTTGCTCTTTGCGGCGCTG
182['hypothetical protein']	61	94	+	10.9091	2.96e-05	0.149	TGAACTTCGCAGAAGGCGGACAGTTCGAACCCCG
53['hypothetical protein']	199	232	+	10.9091	2.96e-05	0.149	GGAACGGCTTTCCGGAGGTGGCTTTGGAGGGTTT
184['hypothetical protein']	207	240	-	10.9091	2.96e-05	0.149	TGAACTTCGCAGAAGGCGGACAGTTCGAACCCCG
88['VIRB2 type IV secretion']	76	109	-	10.8909	3.09e-05	0.151	GGTACTTCATCCCGCCCTCGATGTTTTGAGCGGG
217['TRAP transporter small permease protein']	108	141	-	10.7333	3.29e-05	0.156	GGAACCAAGCGTCATTCACCAAGATCACGGCGAG
38['hypothetical protein']	66	99	-	10.7152	3.6e-05	0.157	GGAAATGGGCAACCAAGCCCTGATTGGCTCAGTG
37['hypothetical protein']	349	382	-	10.7152	3.6e-05	0.157	GGAAATGGGCAACCAAGCCCTGATTGGCTCAGTG
36['hypothetical protein']	181	214	+	10.703	3.82e-05	0.157	GGAAAACACCGACATGGCCCGCATTCAGTTGCTG
103['phosphate-binding protein']	31	64	+	10.697	3.91e-05	0.157	GGGACATCGACTTGGCTCCTCAATTACGCGGCTG
311['hypothetical protein']	214	247	-	10.697	3.91e-05	0.157	AGAACCGTGGCATTGAGACCATCTTTGTCCCGCG
138['hypothetical protein']	300	333	-	10.697	3.91e-05	0.157	GGAACAGCATCCGCCGGCCTCGATTGTTACATCA
126['hypothetical protein']	172	205	+	10.6909	3.98e-05	0.157	GGAAGCCAGAGACGCTGCCAAACTTCAGCTTCCG
234['IS110 family transposase']	212	245	+	10.6667	4.3e-05	0.166	GGAACCCGGAACTCACGGTTCACCTTGTCCAAGG
226['2-hydroxy-acid oxidase']	245	278	-	10.6545	4.52e-05	0.17	GCAACGTGGCATGGCCATAGCCATTGCCCATCAG
91['succinoglycan biosynthesis protein exoi']	138	171	-	10.6424	4.73e-05	0.174	TGAACGCCCTGCAGAACAGAACCTTGGGGCTTTG
160['IS6 family transposase']	61	94	-	10.4727	5.21e-05	0.188	GGAACTCCAGCAACGGGCATTCGATGATGATTGG
43['hypothetical protein']	154	187	-	10.4485	5.9e-05	0.205	GGGACAGCTTCGCGATTTGCCGGTTGATGAACTG
251['anion permease']	137	170	+	10.4424	6.07e-05	0.205	GGAGCTTCTGGGCCTGGATGCCATTTCAAGCATG
84['conjugal transfer protein']	320	353	+	10.4303	6.34e-05	0.205	GGAACAGGCCTGCGTTCGAAAACTCGAACCAGAG
236['transposase']	184	217	+	10.4121	6.7e-05	0.205	GCAACATCCACGCCGATGTAGGTTTGGGGCAAAG
226['2-hydroxy-acid oxidase']	56	89	-	10.4121	6.7e-05	0.205	GGAACCGGCTGCAATCACGGATTTCTTGCCAAGG
237['IS110 family transposase']	220	253	-	10.4121	6.7e-05	0.205	GCAACATCCACGCCGATGTAGGTTTGGGGCAAAG
98['osmotically inducible protein C']	76	109	-	10.4	7.02e-05	0.205	GGTACATGAGATAGTAGGTCGCCTTGAGGCTTCG
121['ATP-dependent endonuclease']	228	261	+	10.3939	7.2e-05	0.205	GGCACCGACTCGAGGGCTTTCGTTTCGAACTTTG
320['ATP-dependent endonuclease']	228	261	+	10.3939	7.2e-05	0.205	GGCACCGACTCGAGGGCTTTCGTTTCGAACTTTG
120['hypothetical protein']	97	130	-	10.3939	7.2e-05	0.205	GGCACCGACTCGAGGGCTTTCGTTTCGAACTTTG
319['hypothetical protein']	97	130	-	10.3939	7.2e-05	0.205	GGCACCGACTCGAGGGCTTTCGTTTCGAACTTTG
318['hypothetical protein']	222	255	+	10.3818	7.54e-05	0.205	GGAATGTCTTCGCGCCAGAGATGTTGGCGATATG
119['hypothetical protein']	222	255	+	10.3818	7.54e-05	0.205	GGAATGTCTTCGCGCCAGAGATGTTGGCGATATG
99['hydrolase']	28	61	-	10.3818	7.54e-05	0.205	TGAACAAGATCAGCAGCGGCATCTTGATCACCCG
100['thiol reductase thioredoxin']	255	288	-	10.3818	7.54e-05	0.205	TGAACAAGATCAGCAGCGGCATCTTGATCACCCG
25['arsenite oxidase small subunit']	239	272	+	10.2182	8.16e-05	0.218	GGAACTGAACGCGTCTATAAGGGTAACGTTCGAG
110['arsenical resistance protein ArsH']	136	169	-	10.1939	8.98e-05	0.236	GGAAATATTGGAGGGCGACACATTTACGGCTTCG
229['hypothetical protein']	7	40	+	10.1879	9.25e-05	0.24	GGAACAGCAGGTTGCAATCCATCTGCTCCATGAG
242['hypothetical protein']	279	312	+	10.1758	9.7e-05	0.248	GGAAATCGCCCCTGAAGGGCGATTTTCTACATTG

## Sheet: RpoE2 - chromosome
GGAACNNNNNNNNNNNNNNNNNNTTNNNNNNNNG
sequence name	start	stop	strand	score	p-value	q-value	matched sequence
814['conserved membrane protein of unknown function']	350	383	+	23.5403	3.32e-10	0.000212	GGAACCGGTATTCGCGCCGCGCGTTGACGGCGCG
2426['putative manganese catalase']	344	377	+	22.1935	2.54e-09	0.00067	GGAACCTTGCCGGGCTCGTCTTGTTCGGCGCCCG
2208['conserved membrane protein of unknown function']	351	384	+	21.7984	4.37e-09	0.00067	GGAACCGGCCGCCGGGCTGCGCGTTCGCCTGTCT
2959['Uncharacterized oxidoreductase yuiH']	245	278	+	21.7581	4.61e-09	0.00067	GGAACGGGCGGCGGGGCGAGCTTTTCGACGAGGG
3479['2-oxoglutarate decarboxylase, component of the 2-oxoglutarate dehydrogenase complex, thiamin-binding']	253	286	+	21.6613	5.25e-09	0.00067	GGAACATGCGTCGCCTGCCCGGGTTCAGCGTCGG
42['conserved hypothetical protein, membrane protein']	131	164	+	21.1935	9.57e-09	0.00102	GGAACGAGCGGCCGAGCCATGTCTTCCTGACGCG
2704['Lactone-specific esterase protein']	133	166	+	20.879	1.41e-08	0.00107	GGAACCGCCGCGCCGGCCTTCACTTCACCATGGG
4050['conserved protein of unknown function']	347	380	+	20.8145	1.53e-08	0.00107	GGAACAATGTCGCGCGCACTCCGTTGCGCTCCTG
786['exported protein of unknown function']	63	96	+	20.6371	1.88e-08	0.00107	GGAACGATTCAGGCCGGACGCGGTTCCGTCAGCG
1654['exported protein of unknown function']	291	324	+	20.5484	2.09e-08	0.00107	GGAACTGTCGCCCGCGCTCCGACTTAGGAGGGTG
2126['exported protein of unknown function']	297	330	+	20.5403	2.11e-08	0.00107	GGAACGATCTCGGCCGCCCAGTGTTGCCCTAGTG
3083['hypothetical protein']	151	184	+	20.379	2.55e-08	0.00107	GGAACGGGTGCGGCCGCCCCGCCATGACCACCAG
3883['hypothetical protein']	151	184	+	20.379	2.55e-08	0.00107	GGAACGGGTGCGGCCGCCCCGCCATGACCACCAG
3356['hypothetical protein']	151	184	+	20.379	2.55e-08	0.00107	GGAACGGGTGCGGCCGCCCCGCCATGACCACCAG
522['conserved protein of unknown function']	333	366	+	20.2984	2.79e-08	0.00107	GGAACGAAGCCCGGCCCGCCACGTTATCCTGACG
2887['Phage SPO1 DNA polymerase-related protein']	358	391	+	20.2823	2.84e-08	0.00107	GGAACCAATCCGGCCAGATACGGTTGCGGGGCTG
773['protein of unknown function']	360	393	+	20.2581	2.92e-08	0.00107	GGAACTGCTGCTACAGGCGTCGGTTGGACGCTCG
2915['Intracellular protease 1']	108	141	+	20.2177	3.06e-08	0.00107	GGAACCCAGGACGGTCTCGCGGGTTTGCTCCTCG
1830['putative NAD-dependent epimerase/dehydratasen; putative UDP-glucose 4-epimerase']	333	366	+	20.1855	3.17e-08	0.00107	GGAACTTTTGCACCTGCCTCTGGTTCTCCTCGCG
1696['OmpA family protein']	295	328	+	19.879	4.46e-08	0.00143	GGAACAAAACGCGTGACGCCCCGTTGAGCGCCCG
891['conserved protein of unknown function']	32	65	+	19.7581	5.09e-08	0.00155	GGACCGGGCCGGCGTGCGCATCCTTCGCGACCCG
784['putative phospholipase D']	313	346	+	19.7016	5.41e-08	0.00157	GGAACCGCGTCCGGCCTGAATCGTTCCAGAACCG
783['putative exoD-like membrane protein']	305	338	+	19.6129	5.94e-08	0.00165	GGAACGGCCGGCGGGTCTGCGCTATCGGACGCCG
3585['RNA polymerase sigma-32 factor']	166	199	+	19.4435	7.11e-08	0.00179	GGAACTTTTTCTCGCGCAGGACGTTAACCCGCCG
1170['Lectin-like protein BA14k']	343	376	+	19.4355	7.17e-08	0.00179	GGAACCGAATTGGACGGCATCGGTTCTCCACCCG
1066['putative DNA repair protein RecO (Recombination protein O)']	108	141	+	19.4194	7.29e-08	0.00179	GGAACGACTGCACTACGCCGGTCTTGATCGCCGG
3660['Transcriptional regulator, GntR family']	170	203	+	19.3065	8.2e-08	0.00193	GGAACAGTGTTCCCAGCTGGACCTTAGGCGCCCG
1234['Agmatinase']	91	124	+	19.2742	8.48e-08	0.00193	GCAACGGTTGCCGGCGGTGGGCTTTCCGGCCAGG
3469['putative transmembrane protein']	39	72	+	19.1694	9.44e-08	0.00198	GGAACGCGCGATCCTGCCGCCCTTCGGCCGGCTG
2850['Two component sensor kinase']	246	279	+	19.129	9.83e-08	0.00198	GGAACTCATCGAGCGTCTCCCCATTCACCCCTGG
2964['Protein yciE']	340	373	+	19.0645	1.05e-07	0.00198	GGAACTTTTGCTGCGCACCAAGGTTCGTGTCCCG
3908['conserved exported protein of unknown function']	310	343	+	19.0565	1.06e-07	0.00198	GGAACTTCGGAGGGTCGATCCGGTTTGCTCCGTG
2223['conserved exported protein of unknown function']	344	377	+	19.0403	1.08e-07	0.00198	GGAACTCCTCGGTCCGACCCGCATTCTAGACCTG
1940['Fatty acid desaturase']	148	181	+	19.0323	1.08e-07	0.00198	GGAACTGGCCGAGGCGGCAGCACTGGCAGCCGCG
468['Lectin-like protein BA14k']	339	372	+	19.0323	1.08e-07	0.00198	GGAACGAACAGGCGCTTCCTCCGTTTTTCCGCCG
3965['Catalase']	311	344	+	18.9516	1.18e-07	0.00199	GGAACCCATTGGTCGTCCGCGTGTTTCCTCACGG
3286['ABC transporter related (fragment)']	349	382	+	18.9274	1.2e-07	0.00199	GGAACTTCGGCGGCCTGCCCAGCTTTCCGGCGGC
1155['conserved membrane protein of unknown function']	139	172	+	18.9194	1.21e-07	0.00199	GGAACGGCTCGGGCCTTTCTGGGTTGCGCAATAG
1154['protein of unknown function']	263	296	+	18.9194	1.21e-07	0.00199	GGAACGGCTCGGGCCTTTCTGGGTTGCGCAATAG
4040['conserved protein of unknown function']	317	350	+	18.7016	1.5e-07	0.0024	GGAACCAAAGGGCGGTTGGGCAGTTTGTCGCGCG
2583['conserved protein of unknown function']	349	382	+	18.6613	1.56e-07	0.00244	GGAACAAGCCGGCGTGCCGGCGGTTCGGATGGCA
883['conserved protein of unknown function']	346	379	+	18.6129	1.64e-07	0.00248	GGAACCTGTTCGCCATTGCCTTGTTGGACGCGCG
953['exported protein of unknown function']	315	348	+	18.5887	1.68e-07	0.00248	GGAACGATGTCCTGCCGAGTGGGTTTCTGTCCTG
2913['Cytochrome c oxidase']	208	241	+	18.5484	1.75e-07	0.00248	GGATCGGTCCGAACCTCACCGCCTTCGGCGCGCG
3559['putative phosphohistidine phosphatase protein']	335	368	+	18.5403	1.76e-07	0.00248	GGAACGGCTGGTCCCGCCGGCGCTTTGACACCAT
4266['protein of unknown function']	23	56	+	18.5242	1.79e-07	0.00248	GGAACGAACGGCGCGTATGCGCCTTCTTCTCAGG
3175['conserved protein of unknown function']	140	173	+	18.3871	2.04e-07	0.00277	CGAACACCTCGTGCAGGCGCGGCTTGCCAGCCGG
2202['Alpha-amylase-related protein']	344	377	+	18.3387	2.13e-07	0.00284	GGAACAAGCCCGCGGCCTTGTCGTTAAGCTCTCG
2618['exported protein of unknown function']	139	172	+	18.25	2.32e-07	0.00302	GGAACCGTGCGCGTCGGCTTCCGTCGCTTGCCCG
2638['conserved protein of unknown function']	89	122	+	18.2097	2.41e-07	0.00308	GGATCGCGAGCCGCAGGGGACGCTTCGTCCGCTG
1105['AzlC family protein']	86	119	+	18.1855	2.46e-07	0.00308	GGAACTGGCGCGGATTGCGGGGCTGAGCCGGGCG
2581['conserved protein of unknown function; probable IS']	46	79	+	18.1452	2.56e-07	0.00308	GGAACCAAGCGGATTGGCTGCCGTTGGAAGGCGG
2580['protein of unknown function']	343	376	+	18.1452	2.56e-07	0.00308	GGAACCAAGCGGATTGGCTGCCGTTGGAAGGCGG
2716['putative enzyme']	348	381	+	18.0806	2.71e-07	0.00312	GGAACGGGGGTCAGCCCGCCCGGTTTCGTCGCAA
2657['conserved protein of unknown function']	351	384	+	18.0645	2.75e-07	0.00312	GGAACGAGCGAGCATCCTAGCAGTTTCGCCGTCG
2477['conserved protein of unknown function']	7	40	+	18.0484	2.8e-07	0.00312	GGAACGCATCGCCAGCCTTCGGCTTGCGGCACTC
2478['DNA polymerase, beta-like region']	294	327	+	18.0484	2.8e-07	0.00312	GGAACGCATCGCCAGCCTTCGGCTTGCGGCACTC
2858['protein of unknown function']	172	205	+	18.0323	2.84e-07	0.00312	GGAACAAAACCGCCCTGAGCCCATTCACCGCTTG
545['exported protein of unknown function']	319	352	+	18	2.92e-07	0.00316	GGAACATCCGGCGCCAAGCGCCGTTGTCCGCCGT
279['Phasin']	34	67	+	17.8871	3.24e-07	0.00336	CGAACAGTCCGGCGCCGCGACCGTTGCACCACAG
278['protein of unknown function']	269	302	+	17.8871	3.24e-07	0.00336	CGAACAGTCCGGCGCCGCGACCGTTGCACCACAG
3612['Transmembrane cardiolipin synthetase protein']	121	154	+	17.879	3.26e-07	0.00336	GGAACTCCATCCAAGGGACGGTTTTGCGGCCGGG
2595['conserved protein of unknown function, putative membrane-associated protein']	341	374	+	17.8548	3.34e-07	0.00338	GGAACCGGTGCGGCCGCTCATCGTTTTCCGGTGA
1511['Cell division protein ftsZ homolog 2']	279	312	+	17.8387	3.38e-07	0.00338	GGAACTGGGCGATCTCTTGTCCTTTTGCCCACCG
4082['conserved protein of unknown function']	326	359	+	17.8065	3.48e-07	0.00342	GGAACTTCGCTGGGCGCAGATCGTTCCCCTGCCA
2592['Putative short-chain dehydrogenase/reductase (SDR); NAD(P)-binding domain; GSP39 (general stress protein 39) -like protein; Probable stress response protein']	345	378	+	17.7823	3.56e-07	0.00342	GGAACTTAGCTCCAGCGTTGCCGTTCGGACGTTG
2520['conserved protein of unknown function']	248	281	+	17.7742	3.59e-07	0.00342	GGAACTGACGTCGCCGCGCAAGGTGGAGCGCGCG
1869['conserved protein of unknown function']	144	177	+	17.7177	3.77e-07	0.00355	GGAACTGCTGGCCGACGAAGAAGTGCGGGCGGCG
2517['putative N-carbamyl-L-cysteine amidohydrolase, putative atcC']	84	117	+	17.6774	3.91e-07	0.00355	GGATCCGCGTCCGCCGCTGCGTCTTCGCCGCCCT
1253['Oxidoreductase protein']	238	271	+	17.6532	4e-07	0.00355	GGAACGGGCTGCCGAGATGCAGGTCGGCGGCATG
1916['conserved exported protein of unknown function']	194	227	+	17.6371	4.06e-07	0.00355	GGACCTCTGCCGACCGCTGCCGTTTCGCGCGCTG
4203['Nutrient deprivation-induced protein (modular protein)']	311	344	+	17.6371	4.06e-07	0.00355	GGAACTTTAGACCGACATCCCGGTTCAATCCCCG
3060['Inner-membrane translocator']	345	378	+	17.6371	4.06e-07	0.00355	GGACCCATCCCCCGCGGGAGCACTTTCCGGCGGG
2342['MFS permease']	5	38	+	17.5403	4.42e-07	0.00376	GGAGCGGCGGATCGGTCGTGATCTTGCCCGCGCG
4068['Protein phnH']	106	139	+	17.5403	4.42e-07	0.00376	GGATCGGAGGCGGCGGCGCCCCATTCAACCTCGG
3417['conserved exported protein of unknown function']	242	275	+	17.4839	4.64e-07	0.0039	GGATCCGGCGAGATCCGACGGCCTTCCGGCGTCG
339['FAD linked oxidase domain protein']	281	314	+	17.4677	4.71e-07	0.00391	GGAACCCGCCATGACACCACTTCTTGAGGCGGCG
2851['two-component response regulator; putative phyR-like protein']	333	366	+	17.4032	4.98e-07	0.00399	GGAACTTTTTTTCCGGCACCACGTTCTTCCCACG
3286['ABC transporter related (fragment)']	288	321	+	17.3952	5.02e-07	0.00399	GGAGCGGCCCTGTGCTGCGCCACTTCCTGTGGCG
2891['RNA polymerase, sigma-24 subunit, ECF subfamily (fragment)']	135	168	+	17.3871	5.06e-07	0.00399	GGAACTTTGTTCCGTTCGTCAGGTTTCCCGCGAG
403['ATP phosphoribosyltransferase']	335	368	+	17.3871	5.06e-07	0.00399	GGATCGCATTCCGGCGGTGGGCTTTGCGCTCTGG
3116['Precorrin-2 C(20)-methyltransferase']	112	145	+	17.371	5.13e-07	0.00399	GCAACACCCGCTCGGCCGCGGCCTTGGACCTGTG
596['Amidohydrolase 2']	156	189	+	17.3387	5.27e-07	0.004	GGAACTGGAGGTCGTTCACGACGTCGCACGCGCG
2845['putative peptide transport fused subunits of ABC superfamily: ATP-binding components']	32	65	+	17.3306	5.31e-07	0.004	GGAACTGGTGCAGGCGACGGCGCTTGCGCATGGT
1869['conserved protein of unknown function']	325	358	+	17.2984	5.46e-07	0.004	GGAGCGCCCCCACCGGGCTCCTGTTACGGCTCTG
1547['conserved exported protein of unknown function']	324	357	+	17.2903	5.5e-07	0.004	GGAACAGGTCGGCAGCTCGATGGTTTGATCACCG
3764['Protein ydeP']	308	341	+	17.2823	5.54e-07	0.004	GGAACCTTGGGCTCTTCTTCGGGTTGCCCCCTCA
1298['aspartate carbamoyltransferase (catalytic subunit)']	15	48	+	17.2742	5.58e-07	0.004	GGAACTCCACGACATCCAGCCGCTCGCCGCGGGG
3877['protein of unknown function']	64	97	+	17.2742	5.58e-07	0.004	GGAACCGCAATGTCCCGGCGTCCTTCACCCCCCA
3550['conserved membrane protein of unknown function']	45	78	+	17.25	5.69e-07	0.004	GGAGCTTGCGCTGGGCTTCGATCTTGGCGGCCTG
1936['conserved exported protein of unknown function']	326	359	+	17.25	5.69e-07	0.004	GGAACCATGCCGTGGCTCTCGGGTTAGGTCCTTG
2505['Two-component response regulator protein']	317	350	+	17.2177	5.85e-07	0.00405	GGAACGTAAGACTGAACCGGCGGTTTCAGGGCAG
3428['conserved exported protein of unknown function']	58	91	+	17.2016	5.94e-07	0.00405	GGAACCGGCGGCGCGTCTTGTTGTTTGCGTGGCT
1601['(3R)-hydroxymyristol acyl carrier protein dehydratase']	303	336	+	17.1935	5.98e-07	0.00405	GGATCTCGCGCCCGGCGCCCGTGTTGGCGGCGTT
1803['conserved hypothetical protein']	318	351	+	17.1855	6.02e-07	0.00405	GGAACAACCCTCGTGCCTTCGCATTACCCCCTTG
1730['conserved membrane protein of unknown function']	145	178	+	17.1694	6.1e-07	0.00406	GGATCTGCTGCACGCTCGCCGGCTTGCGGATCAG
3128['UDP-glucose 4-epimerase']	95	128	+	17.1452	6.23e-07	0.00407	GGAGCTTAGGGTGCGGGCCACCCTTCGTCCGACG
146['protein of unknown function']	285	318	+	17.121	6.36e-07	0.00407	GGAACCGATTGCCGATGCCGTGCTTTGACCCGCA
2255['transposase']	213	246	+	17.0968	6.49e-07	0.00407	GGAACTGGCCCTGGAGGCCGGCGTGGCAACCAAG
3078['transposase']	213	246	+	17.0968	6.49e-07	0.00407	GGAACTGGCCCTGGAGGCCGGCGTGGCAACCAAG
4096['transposase']	213	246	+	17.0968	6.49e-07	0.00407	GGAACTGGCCCTGGAGGCCGGCGTGGCAACCAAG
1172['conserved exported protein of unknown function']	345	378	+	17.0968	6.49e-07	0.00407	GGAACCAACCCGACCCTCCCGTGTTCTCTGGCCA
863['22 kDa outer membrane protein']	235	268	+	17.0806	6.58e-07	0.00408	GGAACGCGGCGGCTTCCGGCTCGTTCTTTCGCCA
589['conserved hypothetical protein ; putative membrane protein ; putative Permeases of the drug/metabolite transporter (DMT) superfamily ; putative Protein of unknown function DUF6, transmembrane']	210	243	+	17.0242	6.91e-07	0.00423	GGAGCCGAGAGCGGACTGTCCGCTTCCGCGGTGG
3917['Conserved protein, putative methionine synthase']	265	298	+	17.0161	6.96e-07	0.00423	GGAACAGTCGGACAGGACACGATTTCCTCTCCGG
4098['protein of unknown function']	182	215	+	16.9194	7.55e-07	0.00455	GGAACTGCATCGGGTTGGCGTGGCTGCCGCCTGG
3462['putative formate dehydrogenase gamma subunit']	110	143	+	16.9032	7.65e-07	0.00457	GGAACGTCGCCCACTCCTTCGGCTTCGCCAAGGA
183['conserved hypothetical protein']	124	157	+	16.871	7.86e-07	0.00464	GGATCCGCAATGCGGGCGCGATCTTCGTCGGCCG
1510['exported protein of unknown function']	346	379	+	16.8629	7.91e-07	0.00464	GGAACCCTATTGCGTTTCGCGGGTTTTCCAGTCG
1068['Putative transmembrane protein (fragment)']	145	178	+	16.7581	8.64e-07	0.00502	GGACCGCCGGGTGCCCGGGCCGATTTTCGGCTGG
1568['Sulfate/thiosulfate import ATP-binding protein cysA 2']	161	194	+	16.7258	8.87e-07	0.00511	GGAGCTGCGGGACCTGCCCGGCCTTGATGAACTG
0['Chromosomal replication initiator protein dnaA']	135	168	+	16.7016	9.05e-07	0.00516	GGGACGGGTGTGCGACGACTGGCTTCGGCCGGAG
2363['putative RNA polymerase, sigma-24 subunit, ECF subfamily']	220	253	+	16.6532	9.42e-07	0.00533	GGAACCGGGCGACGCAGTGGCCCTTGACCACAGT
3493['Glycerol-3-phosphate dehydrogenase [NAD(P)+]']	79	112	+	16.5565	1.02e-06	0.00551	GGATCGGCCGCGGCCTTGCGCGATTCCGCGCCCA
45['Putative lysine decarboxylase family protein, conserved protein']	38	71	+	16.5484	1.03e-06	0.00551	GGAACGACAGGAGCACCGCCTTCTTAAGCCACTG
2578['Putative multimeric flavodoxin; WrbA family protein']	131	164	+	16.5484	1.03e-06	0.00551	GGAACCAGTCGCGCCGACGCCGGTTGAATCCTGC
2579['conserved protein of unknown function']	344	377	+	16.5484	1.03e-06	0.00551	GGAACCAGTCGCGCCGACGCCGGTTGAATCCTGC
3759['Oligo-1,6-glucosidase']	345	378	+	16.5484	1.03e-06	0.00551	GGAACCGGCCCGCCAATCCTGCGTTGCGGATCGT
1190['conserved protein of unknown function']	71	104	+	16.5403	1.03e-06	0.00551	GGAGCGCCAGATGCGCCGGCTCCTTCATCGCCTG
1814['Putative ABC transporter (substrate-binding protein)']	103	136	+	16.5242	1.05e-06	0.00551	GGATCGCGCTGGCACTCGTCGTCTTCGCGTCGTG
3641['conserved protein of unknown function (Predicted metal-sulfur cluster biosynthetic enzyme)']	194	227	+	16.5161	1.05e-06	0.00551	GGAACTGGATCCGCCGGAGCCGATGGTCAGGCTG
1409['conserved exported protein of unknown function']	245	278	+	16.5161	1.05e-06	0.00551	GGAATGTGTCGCAGCTCTCGCGCTTCGCCGCATG
1583['conserved protein of unknown function']	66	99	+	16.5081	1.06e-06	0.00551	GGAACAAGCCTTGCCTCTATCCGTTTGGTTCGCG
161['Methylitaconate delta2-delta3-isomerase']	247	280	+	16.4435	1.12e-06	0.00563	GGAACGACCTCGTTCCGCGCGTTTTTCTGGATGG
2588['Glycosyltrehalose trehalohydrolase (TreZ)']	348	381	+	16.4274	1.13e-06	0.00563	GGAACCCGGGGCCATTTCGCCCGTTTGGCGCACT
783['putative exoD-like membrane protein']	272	305	+	16.4032	1.16e-06	0.00563	GGAGCTGATGGCCGAATCCGACCTTGCCGATCCG
1222['conserved exported protein of unknown function']	23	56	+	16.3871	1.17e-06	0.00563	GGAACTTCCTGCCCGACCCCGCGTTACAGGCGAA
1223['conserved protein of unknown function']	345	378	+	16.3871	1.17e-06	0.00563	GGAACTTCCTGCCCGACCCCGCGTTACAGGCGAA
1331['putative Riboflavin specific deaminase']	107	140	+	16.379	1.18e-06	0.00563	CGAACGGGTCGCAGCGACAGTCGTTCACGCCTTG
295['4-alpha-glucanotransferase']	146	179	+	16.379	1.18e-06	0.00563	GGAACCTTTGCTGGATCGGCTGGTTGGCGCCGAA
792['Superoxide dismutase, iron/manganese cofactor']	204	237	+	16.371	1.19e-06	0.00563	GGATCCGCCGCTGGCGGCCATGGTGCGGACCCCG
160['putative amino-acid ABC transporter, periplasmic solute-binding subunit']	179	212	+	16.3629	1.19e-06	0.00563	GGAACTGGTCGGCCCGGTACTCGATCCGCCGCGC
2349['conserved protein of unknown function']	317	350	+	16.3387	1.22e-06	0.00563	GGAACGCCTGCCGATCTCTCTAGTTACGCTAGGG
2601['conserved membrane protein of unknown function']	351	384	+	16.3387	1.22e-06	0.00563	GGAACCAAGCCCGCGCCAACCGGTTCAAGCCTCT
1827['conserved hypothetical protein; putative glycosyltransferase']	98	131	+	16.3306	1.23e-06	0.00563	CGAACCGTTCGGGCTGGCAGCGCTTGAAGCTGCG
882['conserved protein of unknown function']	326	359	+	16.3306	1.23e-06	0.00563	GGAACCCTACCGGTTCTCGAGCCTTGAGCAGTTG
1702['NAD-dependent malic enzyme']	121	154	+	16.3226	1.23e-06	0.00563	GGAGCAGATCGGTCCGTGCCGCCTTGGAGCCGAG
1420['protein of unknown function']	153	186	+	16.3226	1.23e-06	0.00563	GGAAGGGGGGCGGCCCACCGCGGGTCGGCGGCAG
2463['conserved exported protein of unknown function']	221	254	+	16.3226	1.23e-06	0.00563	GGAACTTCCTCCGCGACCTCCGGTTAGCGCGAGC
1578["Uncharacterized 12.7 kDa protein in helA 5'region"]	295	328	+	16.3226	1.23e-06	0.00563	GGAAATCGCCGAGGGCGTCAAGGTTCGCGCACTG
2580['protein of unknown function']	46	79	+	16.3145	1.24e-06	0.00563	TGAACGCCCGCTCCACCCGCGGGTTCCGTATCGG
2886['Quinoprotein glucose dehydrogenase']	312	345	+	16.2661	1.29e-06	0.00581	GGAACTTTCGCAAAGGCGATGTGTTGAGGCCCGG
988['conserved hypothetical protein ; putative transposase, IS66 Orf2 like']	364	397	+	16.2581	1.3e-06	0.00581	GGATCGCCGCCATCGCCCGCGCCCTGGCGGCCGG
2132['Conserved hypothetical protein; Putative Lipoprotein with tetratricopeptide repeat (TPR) domain']	52	85	+	16.2419	1.32e-06	0.00584	GGCACCGGTCCGCAGCACCCGCGTTCGCGCCGTC
1304['Transcriptional regulatory protein']	13	46	+	16.2339	1.33e-06	0.00584	GGAACCACTTCATGCGGTCCTCCTTCCCGGCTGT
3499['conserved protein of unknown function']	74	107	+	16.2016	1.36e-06	0.00591	GGAACTGCCGCCGGTGACCTCGGAGCCCGAGCCG
62['Long-chain-fatty-acid--CoA ligase (Long-chain acyl-CoA synthetase)']	212	245	+	16.1935	1.37e-06	0.00591	GAAACTCATGGTCCACGCGTTCGTTCCCCGACGG
1082['putative NUDIX family protein']	42	75	+	16.1855	1.38e-06	0.00591	GGAGCGCACGTCGCGTCGGCAGGTTCCTACCCAG
3040['protein of unknown function']	192	225	+	16.1855	1.38e-06	0.00591	CGAACCCCTCCCGCCCCACCCCGATCCCGTAGCG
1379['protein of unknown function']	24	57	+	16.1129	1.46e-06	0.00622	GAAGCTCGGGCTGGGCCCTGCCGTTGGCGGGGCG
857['conserved protein of unknown function']	250	283	+	16.0645	1.52e-06	0.00642	GGAACAGACCCGGTCTCCAGGAGTTCGCACGGGA
3922['DNA polymerase III, epsilon subunit (modular protein)']	111	144	+	16.0403	1.55e-06	0.0065	GGAAAGCGCCAGCGTCCGGGCAATTGCCAGCCCG
3555['conserved hypothetical protein']	347	380	+	16	1.6e-06	0.00666	GGAAAAGCGCGGCGTCGCAGCGGGTGCGGCGCCG
2562['conserved exported protein of unknown function']	298	331	+	15.9839	1.62e-06	0.00666	GGCACAGGTCGCGACGGGACGCCTTTCGTGCACG
2916['putative DNA topoisomerase I protein']	367	400	+	15.9839	1.62e-06	0.00666	GGAACGAAGGTCAGGGGCCGCCGTTGTTAGGCCC
2075['ABC transporter, substrate binding protein']	69	102	+	15.9597	1.65e-06	0.00675	GGAAGGCATGGACGGCGCTGAGCTTCTGGCTCGG
3264['conserved hypothetical protein ; putative exported protein ; putative Quinoprotein amine dehydrogenase, beta chain-like']	232	265	+	15.9435	1.67e-06	0.00679	GGAACGGGCAGCTGCGCCAGCCGATCTTCCTTGG
695['putative 3-oxoacyl-[acyl-carrier-protein] reductase']	297	330	+	15.9355	1.68e-06	0.00679	GGAAGCGGAGGTGGTGACGGCCTTTCACGTCCTG
2949['conserved protein of unknown function']	347	380	+	15.9274	1.69e-06	0.00679	GGAACAATCGCATCCGGCTCAGGTTCGGGTGCGA
2721['conserved hypothetical protein; putative stomatin domain']	291	324	+	15.9113	1.71e-06	0.00679	GGAAACGGTCGTTCGCCGCGAGCTTCAGGGCTGG
2948['Dioxygenase']	367	400	+	15.9113	1.71e-06	0.00679	GGAACGAAAACCGGACAAACGGGTTCCCCCGCTC
2217['sugar transport protein (ABC superfamily, membrane)']	257	290	+	15.8871	1.74e-06	0.00684	GGAACTGGAGGAATTGACCGCCGTCGCCCACCGG
2947['putative transmembrane protein']	348	381	+	15.8871	1.74e-06	0.00684	GGAACCCGTTTGTCCGGTTTTCGTTCCCCGTCCA
4049['conserved exported protein of unknown function']	135	168	+	15.871	1.77e-06	0.00688	GGCACCGCCCACGACGGCTCCGGTCGCCGCACCG
263['Glutamine synthetase protein']	138	171	+	15.8548	1.79e-06	0.00693	GGAGCAGGACCCTCCTGCCGCGCTGCCCGGCACG
893['conserved protein of unknown function']	191	224	+	15.8387	1.81e-06	0.00697	GGCGCGGGTGGAGCCCGTGCGGGTTTCGGAGCGG
3947['protein of unknown function']	267	300	+	15.8226	1.83e-06	0.00702	GGAACCGTACTTCCGGCATGTATTTCATCTGCCG
3938['putative TRAP dicarboxylate transporter-DctP subunit']	71	104	+	15.8145	1.85e-06	0.00702	GGCACTCAAGCCGGGTGCCTTCGTTGATCGGCCG
1600['UDP-3-O-(3-hydroxymyristoyl)-glucosamine N-acyltransferase']	198	231	+	15.7984	1.87e-06	0.00703	GGAACCGACATGGCGTGGCGCGCCTCGGTCGGTG
456['glycine tRNA synthetase, beta subunit']	352	385	+	15.7984	1.87e-06	0.00703	GGCACCCTGTGCCGACCCTTTCCTTCGGGCGAGG
3807['conserved hypothetical protein; putative signal peptide']	85	118	+	15.7903	1.88e-06	0.00703	GGAACATCTCGAGGACGTAATATTTCTCGCGCGG
676['conserved protein of unknown function']	106	139	+	15.7742	1.91e-06	0.00708	GGATGCGCCGCCGCGCCGGGCGCTTATCGCCGCG
618['Heavy metal translocating P-type ATPase']	188	221	+	15.7581	1.93e-06	0.00709	CGAACAACCCCGGCCGCTGGCCGTTCCACTGCCA
1837['protein of unknown function']	230	263	+	15.75	1.94e-06	0.00709	GGAACCTCTTTGCCCTCTGGGGGTTGTGAGGCTC
1836['exported protein of unknown function']	355	388	+	15.75	1.94e-06	0.00709	GGAACCTCTTTGCCCTCTGGGGGTTGTGAGGCTC
171['putative carboxymuconolactone decarboxylase']	13	46	+	15.7339	1.97e-06	0.00714	GGAACTGCTGGCAACGGCGGACGTGGTATCGCTG
3023['Methylcrotonoyl-CoA carboxylase subunit alpha, mitochondrial']	294	327	+	15.6855	2.04e-06	0.00737	GGATCCGCGGAAGACACGGGAGGTTCTCGCGCTG
1546['Cysteine synthase 1']	31	64	+	15.6774	2.05e-06	0.00737	GGAACCGCCGGGGTCGATGCGTCTGGTGGCATGG
3141['transposase']	270	303	+	15.6694	2.07e-06	0.00737	GGAACGAGGACGGAACCAGCGGGTCCGACCGTCG
845['conserved exported protein of unknown function']	138	171	+	15.6532	2.09e-06	0.00737	GAAGCCGGAGGGCGAGGAGGCGCTTCCGCCGCTG
3548['tRNA (Guanine-N(1)-)-methyltransferase']	177	210	+	15.6532	2.09e-06	0.00737	GGGACGGTGACCGGCGTCTTCGATTTCGGCGCCG
148['FNR/CRP family transcriptional regulator; FixKf-related']	35	68	+	15.6452	2.11e-06	0.00737	GGAACGTCGGACTGGCTTCGGATTTCGCGGGCGA
1475['30S ribosomal subunit protein S10']	284	317	+	15.6371	2.12e-06	0.00737	GGATCCCGCGCCCCGGTGTCCCCTTCGATCTTTG
4183['isovaleryl-CoA dehydrogenase']	213	246	+	15.629	2.13e-06	0.00737	GGCACCCGCCCGCCCAACACGCATTGGGTTCCCG
4104['Spermidine/putrescine import ATP-binding protein potA']	99	132	+	15.6129	2.16e-06	0.00737	GGAACTTGACCGCGGCGCGCGTATCTCTGGTGCG
2713['Para-aminobenzoate synthase, component I']	255	288	+	15.6129	2.16e-06	0.00737	GGAACTGCTGGCCCCCTTCGGCCTCGACGCCACC
2906['Glycogen operon protein glgX homolog']	348	381	+	15.6129	2.16e-06	0.00737	GGAACGAATGCTGCGTCGCCCCATTGTTAGATGG
2514['Chemoreceptor mcpA (fragment)']	55	88	+	15.5645	2.24e-06	0.00755	AGAACCTCCCGCGACGGGAGAGGTTCGCGGCTTG
3873['conserved hypothetical protein']	162	195	+	15.5565	2.25e-06	0.00755	GGAGCATCCGGCCAGGGCAAGGCTTGCCAGGAGG
3744['conserved protein of unknown function']	340	373	+	15.5565	2.25e-06	0.00755	GGAACAAAGCGCGCTTCCAAGGATTGGATTCGCG
4213['putative Histidine kinase']	228	261	+	15.5484	2.27e-06	0.00755	GGCGCGCGTCAAGCGCCCCCGCCTTCGGGACCCG
2897['conserved protein of unknown function']	230	263	+	15.5484	2.27e-06	0.00755	GGAACACCTCCTCCCCCACGCAGGTGAAGCACGG
3139['putative Galactoside O-acetyltransferase']	71	104	+	15.5242	2.31e-06	0.00761	GGAACGCTTAGACGCGCTGAAGCTTCCGGCCCAT
560['Trimethylamine-N-oxide reductase (Cytochrome c)']	348	381	+	15.5242	2.31e-06	0.00761	GGAGCGCGCGGGCGCGACCCGTGATGGGTCGCTG
2937['Polysaccharide deacetylase']	191	224	+	15.5	2.35e-06	0.00771	GGAAAAGGCCGGCCCGCCGAGCCATGCTGCCCGG
4222['conserved exported protein of unknown function']	146	179	+	15.4839	2.38e-06	0.00773	GGAGCACCTTCCCGCAGACGACGTTGTCCTGACG
812['conserved membrane protein of unknown function']	304	337	+	15.4839	2.38e-06	0.00773	GGCACCGCTGCCCATCGCCCGGCTGCGCTCCACG
2911['conserved membrane protein of unknown function']	293	326	+	15.4677	2.41e-06	0.00778	GGACCGCCGCCGCTTCCAGGGTTTTGCCACGCTG
1577['Immunogenic membrane protein yajC']	17	50	+	15.4355	2.47e-06	0.00794	GGATCAGCGACAGTGCCACACGGTTCGGGCGGGG
1033['conserved hypothetical protein']	67	100	+	15.4274	2.49e-06	0.00795	GGAGCGTTAGGCAGCTGCGCTGCTTCCGTCCATG
916['Putative serine protease do-like']	227	260	+	15.4113	2.52e-06	0.00796	GGAGCAGGCCCGGATCGACGAGCTTCTCGACAGG
3711['fragment of dihydroxy-acid dehydratase (part 2)']	252	285	+	15.4113	2.52e-06	0.00796	GGAACTGCTGCAGGCCGGAAAGCTTGACGGGAGC
1492['50S ribosomal subunit protein L18']	199	232	+	15.3871	2.56e-06	0.00807	CGAACCGCCGCAGGGTATTTCGATTGCCGTGCCG
2800['D-methionine ABC transporter protein, periplasmic binding protein']	127	160	+	15.371	2.6e-06	0.00809	GGAAGCTCGCCCGGGTATCGTCCTTGGCCTGACG
1725['conserved protein of unknown function']	345	378	+	15.371	2.6e-06	0.00809	CGAACCATTCTTCGCGCCGGGCGTTAGGTGCTCG
1663['Alcohol dehydrogenase [acceptor]']	113	146	+	15.3629	2.61e-06	0.0081	GGCACGGGCCTGCGCAATGCGGATTTCGGACGCG
1055['conserved hypothetical protein ; putativa membrane protein']	347	380	+	15.3548	2.63e-06	0.00811	GGAACAAAAGCCTGCTCCTGCCGTTGTCGGCGAC
4084['conserved exported protein of unknown function']	342	375	+	15.3468	2.64e-06	0.00812	GGAACAAGCTTCCTCCCTGGGGGTTCTTCTGCGC
1424['Phage portal protein, lambda family']	275	308	+	15.2742	2.79e-06	0.00854	GGAACGGGACGTCACCTACCGCTCTGCCGTCGAG
1329['protein of unknown function']	17	50	+	15.2661	2.81e-06	0.00855	TGAACGACTGTCGCTGCGACCCGTTCGACCACCG
3924['protein of unknown function']	225	258	+	15.25	2.84e-06	0.00857	GGAACAATCCGTTAACCTTGCTGTTCTTCCGGTG
2325['conserved protein of unknown function']	352	385	+	15.25	2.84e-06	0.00857	GGAACCATCGGCACTGGACCGCCTTTCCTTACCC
107['conserved exported protein of unknown function']	130	163	+	15.2177	2.91e-06	0.00874	GGAGCTGCGCGGCTTCGGCGCCTTTTCCGTCAAG
3967['conserved membrane protein of unknown function']	344	377	+	15.2097	2.93e-06	0.00875	GCAACCGAGGGGAGCCGACCATGTTTGACTGCCG
1793['protein of unknown function']	351	384	+	15.1774	3e-06	0.00891	GGAACCAGTTCGCCGGAAGAGCGTTCTGGCCAGC
4174['Pilus assembly protein CpaD']	62	95	+	15.1694	3.02e-06	0.00891	GGAACTGCCGTCTGGCGGTTCCATTGCTCTGGCC
195['Chemotaxis protein methyltransferase CheR']	164	197	+	15.1613	3.04e-06	0.00891	GGAACCGACTGCGCGCCACGTCATCATCGTGGCG
737['conserved protein of unknown function']	344	377	+	15.1613	3.04e-06	0.00891	GGAACAAAACCGGCCGAGAAGGATTCGGAAGCTG
2314['conserved protein of unknown function']	174	207	+	15.121	3.13e-06	0.00914	GGAAGGCGCTGAAATGGCCGGGCTTCGTGGCGGG
3952['Methyltransferase small']	50	83	+	15.1048	3.17e-06	0.00921	GGAACGGTCGTCAAGACCGCCGATTTCGGCGCCT
130['L-idonate 5-dehydrogenase, NAD-binding']	273	306	+	15.0726	3.25e-06	0.00934	GGAGCGAACGGCGATGGCGATCCTTCCCTGGATG
875['putative xanthine dehydrogenase YagT-like, iron-sulfur binding subunit']	345	378	+	15.0726	3.25e-06	0.00934	GGAACAATCGCCCCTGCCTTCCGTTAGTCCGCAA
1940['Fatty acid desaturase']	193	226	+	15.0645	3.27e-06	0.00934	GGAACGAGCCGAAGCGGAAGCCCGTCAGGCCGAG
152['putative polar amino acid ABC transporter, inner membrane subunit']	322	355	+	15.0565	3.29e-06	0.00934	GGAACGGGACTGAGCCGAACGGCTGTCTGAGGGG
2719['putative 5`-nucleotidase protein']	348	381	+	15.0565	3.29e-06	0.00934	GGATCGGACGCCGCCGGATCGTGATCCGACCGCG
2493['Putative transmembrane protein (fragment)']	128	161	+	15.0242	3.37e-06	0.00945	GGAACGGCCTGTCGCGCCTCCTCAGCCTGCACGG
3580['putative two-component response regulator protein']	307	340	+	15.0242	3.37e-06	0.00945	GGAACAATGACGGCAGGTGGTCGTTCGGGTGGCA
1911['Molybdenum cofactor biosynthesis protein A']	41	74	+	15.0161	3.39e-06	0.00945	CGAACCCGATCCGCACCGCGTAATTGCCCGTCGG
1621['CinA domain protein']	121	154	+	15.0161	3.39e-06	0.00945	GGAAGGGTGCGCCGTCGAAAATCTTCCTGGCGCG
1131['Organic solvent tolerance protein']	301	334	+	14.9919	3.45e-06	0.00958	GGAGCAGCGGCGCCGTCCCGCCTTTCGTGGCGGT
3519['conserved hypothetical protein']	152	185	+	14.9839	3.47e-06	0.0096	GGAACTTCAGCCAGGCGTTCGGCTTCATGGCAGA
3168['conserved hypothetical protein YbeA']	132	165	+	14.9677	3.51e-06	0.00966	GGAAGGCCTCGGCGCCCCTCGGGTCGAGGGTCTG
3493['Glycerol-3-phosphate dehydrogenase [NAD(P)+]']	299	332	+	14.9597	3.53e-06	0.00966	GGAACTTCCGTCCGATCCGCTCGATATCCAGCCG
1688['conserved membrane protein of unknown function']	89	122	+	14.9516	3.55e-06	0.00966	CGAACGCGAGCAGCGGGCCGCCGATCGCAGGCTG
451['glycine tRNA synthetase, alpha subunit']	230	263	+	14.9516	3.55e-06	0.00966	GGAACAGGAGACGGGCGCGTTGGGTACGCTCGTG
780['conserved protein of unknown function']	177	210	+	14.9194	3.64e-06	0.00985	GGAACTGAATGCCGAGCTCGAGCATCAGACGGCG
2936['O-antigen polymerase']	57	90	+	14.9113	3.66e-06	0.00987	GGAACTGCGAACCACTGCCGAGGATGGGCGGACG
1553['exported protein of unknown function']	53	86	+	14.9032	3.68e-06	0.00989	GGAACCGCTTCCGTTCAAAAGCTCTCGCGGCCCG
1402['protein of unknown function']	65	98	+	14.8871	3.73e-06	0.00996	GGAACGGGAGACAGCCGCGTCGATCGTGTGGCTG
3574['Aldose 1-epimerase']	275	308	+	14.8629	3.79e-06	0.0101	GGAGCGGATGTACCCGCTCACCCTCGGCGGCCTG
3496['Uroporphyrinogen III synthase HEM4']	356	389	+	14.8306	3.89e-06	0.0103	GGACCGCCGCAGGCCCCGGATTCTTCGAGACCTG
1868['Adenylosuccinate lyase (Adenylosuccinase) (ASL)']	282	315	+	14.8226	3.91e-06	0.0103	GGAACGCATCCAGGCTCTGCGGGCTGCCGCTCGC
4048['conserved exported protein of unknown function']	346	379	+	14.8145	3.93e-06	0.0103	GAAACCACCGCGGAGGCCATGGGTTCACCCTTCG
3132['N-acetylneuraminic acid synthetase']	303	336	+	14.8065	3.95e-06	0.0104	GGAACCTGTGCGCCACTATGGGATGTCCGGCTTG
762['protein of unknown function']	151	184	+	14.7984	3.98e-06	0.0104	GGAACGTGGAAGACGGGCGCGGTTTCCTGGACGA
2882['Extracellular ligand-binding receptor']	307	340	+	14.7742	4.05e-06	0.0105	GGAACGATGCGTCGCGGTAAGGGTCGCCTTGAGG
2857['conserved membrane protein of unknown function']	331	364	+	14.7661	4.07e-06	0.0105	CGAACCCGCTGCAGGCCGTGGCCATGGCCGCGGG
3606['Beta-(1-->2)glucan export ATP-binding/permease protein ndvA']	243	276	+	14.7581	4.1e-06	0.0106	GAAACAGAATGAGCCGCCCTAGGTTCCCCAGCAG
3026['protein of unknown function']	358	391	+	14.75	4.12e-06	0.0106	GGAACTCGACGCCGACGCACCGCTTGAAGACGAT
1702['NAD-dependent malic enzyme']	267	300	+	14.7339	4.17e-06	0.0106	GGAACATGGCACCTCCCGGCGCCATCCCGCCCTC
456['glycine tRNA synthetase, beta subunit']	17	50	+	14.7258	4.2e-06	0.0106	GGAACGGTTACCGTGCTGCTGGTTTCGGCGACGA
1654['exported protein of unknown function']	162	195	+	14.7177	4.22e-06	0.0106	GGAACCCCGCCCTGTGCGGAAGGGGCGCGGCGCG
2590['Putative transmembrane respiratory NADH-dehydrogenase (Putative Ubiquinone reductase); PNDR family protein']	285	318	+	14.7177	4.22e-06	0.0106	GGAACGGCGGCTCGTGGAAAAGGTTCCGTCTGTC
2358['Permease, MFS']	113	146	+	14.7097	4.24e-06	0.0106	GGAACTGGTCCGGATCGCTGTCGAGGCGGCCCGG
4290['Bifunctional mutM protein:Formamidopyrimidine-DNA glycosylase (Fapy-DNA glycosylase); (DNA-(apurinic or apyrimidinic site) lyase mutM) (AP lyase mutM)']	256	289	+	14.7097	4.24e-06	0.0106	GGAACTCCTTGTTCGTCGTCCGGTTGCTGGCCAT
861['protein of unknown function']	61	94	+	14.6935	4.3e-06	0.0107	GGAACCGTTGCCGCCGTGTTCGCCGGACCGCCCG
3539['Cell division particle']	152	185	+	14.6855	4.32e-06	0.0107	GGAACGGGCTGCGCGTCTGCGTGCTCGCGGCGAT
1211['conserved protein of unknown function; DUF883']	347	380	+	14.6855	4.32e-06	0.0107	GGAACTTCGGGAGGGCTTGGGAATTTTCTTCACG
205['Flagellar motor switch protein FliG']	27	60	+	14.6774	4.35e-06	0.0107	GGTTCCGACCTCGGGGGCTCCGGTTTCGGCGGCG
2622['Putative Zn-dependent hydrolase, Beta-lactamase hydrolase-like protein (BLH-like protein); putative biofilm growth-associated protein']	303	336	+	14.6774	4.35e-06	0.0107	GGAACTATAGGAGAAGCACAAAGTTCCTCGACCG
2478['DNA polymerase, beta-like region']	90	123	+	14.6532	4.42e-06	0.0107	GGAACAGGCGGGCGCCGGCCTTGATCGCCTGAGC
2017['Sugar fermentation stimulation protein homolog']	198	231	+	14.6532	4.42e-06	0.0107	CGAACGGCAAGCCGCACGGCCAGTTCGAAGACTG
2124['protein of unknown function']	216	249	+	14.6532	4.42e-06	0.0107	GTAACCGGCGCCCAGCCGCGGATTTCGCGGATCG
4245['putative methylated-DNA-[protein]-cysteine S-methyltransferase protein']	139	172	+	14.6452	4.45e-06	0.0107	CGAACTGCCGCAACCGCCGTATGTTCAACGACCG
3710['fragment of dihydroxy-acid dehydratase (part 1)']	190	223	+	14.6371	4.48e-06	0.0107	GGAACTTCGTTCCCGGCGGCGCGTCCGCCAACCA
2899['conserved protein of unknown function']	350	383	+	14.6371	4.48e-06	0.0107	GGAACCTTGACCCGTCCGCTTCGTTGGAGCCAGT
3784['conserved exported protein of unknown function']	254	287	+	14.629	4.5e-06	0.0108	GGAACGTCTCGGCGGGGAATGCTTCGGGGAAGTG
1678['Cobalamin synthase']	43	76	+	14.6129	4.55e-06	0.0108	GGAACGGCGTGATGCCGTGCTTCGTGACGCCATG
648['Transcriptional regulatory protein qseB']	288	321	+	14.6129	4.55e-06	0.0108	TGAACGGCAGCGAGGCGGCGGGCTTGCCCGCCGT
4219['putative periplasmic mannitol-binding protein; putative Trap-T transport system, dctP subunit']	20	53	+	14.6048	4.58e-06	0.0108	GGAACTGGTGGCTGCCGGCGCGATCCTGCGACCC
1460['Secretion protein']	22	55	+	14.5968	4.61e-06	0.0109	GGAAGAAAGTCCGGGGCAGGGGCTTTTTGCCGCG
2664['conserved protein of unknown function']	130	163	+	14.5887	4.63e-06	0.0109	GGACCGGATGCCACACCCGCCTCTTTTCCATCTG
55['Integral membrane sensor signal transduction histidine kinase']	73	106	+	14.5645	4.72e-06	0.011	GAAACCGTCGGCCTCCAGGAGCCTTGCAAAGCCG
4225['protein of unknown function']	274	307	+	14.5645	4.72e-06	0.011	CGAACGGCCTCGATCGCCGCCTCGTCGCCGGCTG
3863['imidazole glycerol phosphate synthase subunit hisH']	358	391	+	14.5565	4.74e-06	0.011	GGGACCGTGGCGGGATTGGCCTCTTCGACCAGGG
4030['CTP:CMP-3-deoxy-D-manno-octulosonate transferase']	91	124	+	14.5484	4.77e-06	0.011	GGCGCCGCCCTCCTCACCACCGGTTTCCGCGGCG
1635['Uroporphyrin-III C-methyltransferase protein']	104	137	+	14.5484	4.77e-06	0.011	GGATCGCCGCGCCGAACACCTTGTTGCCGGCCGC
2868['Dipeptidase']	252	285	+	14.5484	4.77e-06	0.011	GGAACGCTATCGCGGTGGCGAGGTGATCGCCTGG
2698['conserved protein of unknown function']	252	285	+	14.5323	4.83e-06	0.011	GGAAGTTATGCACGGCCACCAATTTGCCGCGCTG
262['putative oxidoreductase ordL']	260	293	+	14.5323	4.83e-06	0.011	GGAGCCGGCCCTTGCGGAGGTGCTCGGCCCGGAG
3299['ABC transporter, membrane spanning protein (Spermidine/putrescine)']	325	358	+	14.5323	4.83e-06	0.011	GGAACGAGTTCATCGCAGCTTGATTACCTCGCGG
3509['MFS permease']	361	394	+	14.5161	4.88e-06	0.0111	GGAAAGGGAGTATCTCTGCCCCCTTCCCCGGATG
4041['Protein slyX homolog']	34	67	+	14.5	4.94e-06	0.0111	GGAACCTGCTATCGTGTGTCCTGTCGCCGGGAGG
1222['conserved exported protein of unknown function']	334	367	+	14.5	4.94e-06	0.0111	GGAACCTATCGTTCACAATCGCGTTGGGGGCGTC
4040['conserved protein of unknown function']	362	395	+	14.5	4.94e-06	0.0111	GGAACCTGCTATCGTGTGTCCTGTCGCCGGGAGG
1684['Uracil-DNA glycosylase protein']	8	41	+	14.4677	5.06e-06	0.0112	GGAGCGCCTGCGCCTGCACGGGCTCGATGCACCG
2905['Glycogen synthase']	340	373	+	14.4677	5.06e-06	0.0112	GGAACGCTTGCGGCCCTCCGCGCGTTCGGCAGGA
2947['putative transmembrane protein']	286	319	+	14.4597	5.09e-06	0.0112	GGACCTTGAGGATGGTGCCGGGCTTGGCTGGTGG
1419['exported protein of unknown function']	342	375	+	14.4435	5.15e-06	0.0112	GGAACCTTCCCCGATACAGGTGATTTGTTGTCCG
2303['putative enzyme']	90	123	+	14.4355	5.18e-06	0.0112	GGAACCGAAGCCGGGGCAGCGCCGTTGCCGTGTC
3447['putative methyl-accepting chemotaxis-related protein']	131	164	+	14.4355	5.18e-06	0.0112	GGAATCGCCCGCTGGCCGGTACTTTCCCATCTCG
2304['exported protein of unknown function']	346	379	+	14.4355	5.18e-06	0.0112	GGAACCGAAGCCGGGGCAGCGCCGTTGCCGTGTC
3592['putative transmembrane protein']	120	153	+	14.4274	5.21e-06	0.0112	GGAACAAATTGTTTTCCCGTCCATTGATGCCGCG
2079['conserved exported protein of unknown function']	200	233	+	14.4274	5.21e-06	0.0112	GCAACGCCTGTTCCAGAACCTCGTTCTGGCGGGG
4161['Thymidine phosphorylase']	287	320	+	14.4274	5.21e-06	0.0112	CGAACTGGGTCATGCCGTCGACGTTCCGGTTTGG
3591['conserved exported protein of unknown function']	307	340	+	14.4274	5.21e-06	0.0112	GGAACAAATTGTTTTCCCGTCCATTGATGCCGCG
964['Rhodocoxin reductase']	45	78	+	14.4194	5.24e-06	0.0112	GGATCAGGCAGCGCAGGTGCGTCTTGGTGCTGAG
461['Cyclopropane-fatty-acyl-phospholipid synthase']	109	142	+	14.4194	5.24e-06	0.0112	GGAGGCGGCGCCCGCCGCGCGTGGTGCCGACCGG
262['putative oxidoreductase ordL']	248	281	+	14.4194	5.24e-06	0.0112	GGCGCTTGAGGCGGAGCCGGCCCTTGCGGAGGTG
602['conserved hypothetical protein ; putative exported protein ; putative Periplasmic binding protein-like II ; putative Uncharacterized protein']	67	100	+	14.4113	5.27e-06	0.0112	GGAACGGGTTGCCTTGCGCCGAGGGCGGCCGGTG
1997['Glycine cleavage system T protein, aminomethyltransferase']	204	237	+	14.4032	5.3e-06	0.0112	GGATCCTGACCTGATCCTCCGCGTCCCGGGGCTG
3987['conserved membrane protein of unknown function']	87	120	+	14.3952	5.33e-06	0.0113	GGTACGCTGCGCCTGCTCGCCGTTTCCAGCGATG
753['conserved protein of unknown function']	33	66	+	14.371	5.42e-06	0.0113	GGATCGGCGATCCCCAGCCGACTTTGTCGTAGCG
3138['protein of unknown function']	230	263	+	14.371	5.42e-06	0.0113	GGACCTGATCCCGCCCGATCGCTTTTTCGACATG
2758['conserved hypothetical protein, putative luciferase-like']	47	80	+	14.3629	5.45e-06	0.0113	GGCACCGTCAGAGCCCGAGGCTCCTGCCGCCCCG
1718['conserved protein of unknown function']	125	158	+	14.3629	5.45e-06	0.0113	GGAGCTTCTTGCCTGTGCAAGGCTTTGGCAGCCG
2007['Putative Cold-shock DNA-binding protein']	42	75	+	14.3548	5.48e-06	0.0113	CGAGCATGTGCCGCCTCGGCGTCTTCAGGCGCCG
1575['Lipoprotein']	208	241	+	14.3548	5.48e-06	0.0113	GGATCTGTTCCCCGTGCCCTACCTGCCGCTCGTG
1055['conserved hypothetical protein ; putativa membrane protein']	213	246	+	14.3548	5.48e-06	0.0113	GGAACCGGCGCCGGGCATTTCTCTGCTCCGCGGC
549['putative peptide transport fused subunits of ABC superfamily: ATP-binding components']	305	338	+	14.3548	5.48e-06	0.0113	GGGACTGGCCATCGTGTTCTCGGTTCTCTCGCTG
1269['NADH-quinone oxidoreductase chain K (NADH dehydrogenase I, chain K) (NDH-1, chain K)']	73	106	+	14.3468	5.52e-06	0.0113	GGAACTGATCGTCGTCATCGGCGGTAGCGTGTTG
409['Riboflavin biosynthesis bifunctional protein']	90	123	+	14.3468	5.52e-06	0.0113	GGATCTCGGCGGCAAGAGCCGCATTGCCGGCAAG
3848['Sensor protein']	342	375	+	14.3306	5.58e-06	0.0113	GGAACGCTTCGCAGGTTCGCCGCATATCCTCGCG
261['Glucose-6-phosphate 1-dehydrogenase']	57	90	+	14.3226	5.61e-06	0.0113	GGATCACCATGCCGCGGCAGCCGTTTGTCCGCGA
3590['putative ATP-dependent DNA helicase protein']	116	149	+	14.3226	5.61e-06	0.0113	GGAACAAACGCATCTTCTACCGTTTTGTTCCGCG
2985["Pyridoxamine 5'-phosphate oxidase-related FMN-binding"]	229	262	+	14.3226	5.61e-06	0.0113	GGAACTGCGTACCCGCGCGGCTGTTGAGAAACTC
110['conserved protein of unknown function']	361	394	+	14.3226	5.61e-06	0.0113	GGATCCGCCGCGGCCTGTCGGCACTGCGGGAGTG
833['conserved membrane protein of unknown function']	110	143	+	14.3145	5.64e-06	0.0113	GGACCGGCCTTCCCCCGGGGCAGTTCCAGACCCT
1799['conserved protein of unknown function']	345	378	+	14.3145	5.64e-06	0.0113	CGATCGGCGGCCGGCGAAGAGGGTTGAGGCGGCG
72['protein of unknown function']	31	64	+	14.3065	5.68e-06	0.0113	GGAACGGTCCGTCACGGCCGCGGATATTCTGTTG
107['conserved exported protein of unknown function']	120	153	+	14.2984	5.71e-06	0.0113	GAAACCGCGTGGAGCTGCGCGGCTTCGGCGCCTT
1545['Alanyl-tRNA synthetase protein']	277	310	+	14.2984	5.71e-06	0.0113	GGAACCGCTACCAGTCGAAGCTCTTCAACCCGGA
2985["Pyridoxamine 5'-phosphate oxidase-related FMN-binding"]	348	381	+	14.2903	5.74e-06	0.0113	GGAACCGATGGCAGGTTTCTGGGTTCTCCGAACT
4218['exported protein of unknown function']	349	382	+	14.2903	5.74e-06	0.0113	GGAACGCCAAGCCCCCTCATCCGTTCTGTGCATA
947['conserved protein of unknown function']	230	263	+	14.2661	5.84e-06	0.0114	GGAGCCGGCGACCCAGCCGGCAGCTGCCTGAGCG
4153['Peptide methionine sulfoxide reductase msrA (Protein- methionine-S-oxide reductase) (Peptide Met(O) reductase)']	301	334	+	14.2661	5.84e-06	0.0114	TGATCGGCTACCGGCGCCCGCGATTTGCCGGCCG
1471['30S ribosomal subunit protein S12']	178	211	+	14.2581	5.88e-06	0.0114	GGAACGACTCGTCCCGGAGTACGTCTCAAACGCG
296['conserved protein of unknown function']	342	375	+	14.2581	5.88e-06	0.0114	GGAACCTCCGCTTGCGTCTTCTGTTACCCCCTTC
57['exported protein of unknown function; Sel1-like protein domain (C-ter)']	337	370	+	14.2419	5.94e-06	0.0115	GGAACCGCTTACGGACTTGGGCGTTCGTTAAGCA
2368['protein of unknown function']	244	277	+	14.2177	6.05e-06	0.0117	GGAGGCGCGCGAGGCGGCGGCGGTTACCTTCCTG
2639['Import inner membrane translocase subunit Tim44']	258	291	+	14.2097	6.08e-06	0.0117	TGAACGGTGGCAAGGACGTGCTGTTTCCCGCCCG
3039['ErfK/YbiS/YcfS/YnhG family protein']	289	322	+	14.2097	6.08e-06	0.0117	GGCCCGCGCGGCCTGATCGGGGGTTCCACGGCCG
2872['Sulfate/thiosulfate import ATP-binding protein cysA 2']	326	359	+	14.2016	6.12e-06	0.0117	GGAGCGGCAGGGTGCGGGACGTGTTCGTCGTCCC
2543['high-affinity branched-chain amino acid ABC transporter (permease protein)']	221	254	+	14.1935	6.15e-06	0.0117	GGATCGGATCCCTTCCGGGCGCCGTGCTCGGGGG
1496['Preprotein translocase secY subunit']	242	275	+	14.1935	6.15e-06	0.0117	GGACCGGTCGCCAGGCCGGCGCATTCCGGAACCA
2065['Phenylacetic acid degradation protein paaD']	35	68	+	14.1855	6.19e-06	0.0117	GGAACGGTCGGCCGACCTGGTCATCCGGCTGGGC
2596['Putative FAD-dependent pyridine nucleotide-disulphide oxidoreductase; Thioredoxin reductase-like dehydrogenase']	343	376	+	14.1855	6.19e-06	0.0117	GGAACCCTCGTCTTCCGGATGAGTTGTCGCCGCC
2204['1,4-alpha-glucan branching enzyme']	188	221	+	14.1774	6.22e-06	0.0117	GGAACAGGCCTTCCGCGAACGCTATTTCGACGCG
27['phosphate starvation-inducible protein, PhoH-like protein']	319	352	+	14.1774	6.22e-06	0.0117	GGAACGGGGCCGAACAGCTTGTTTGCGGAGCCCG
3318['conserved protein of unknown function']	160	193	+	14.1694	6.26e-06	0.0117	GGAAATCTCGGGGCACGCTAGGCTTGGTCGACAG
1952['sn-glycerol-3-phosphate import ATP-binding protein ugpC']	178	211	+	14.1694	6.26e-06	0.0117	GGAACGACTTCCTGTTCGGCGTCGTGTTCACCCG
3370['Protein hemK homolog']	230	263	+	14.1694	6.26e-06	0.0117	GGAACGCATCCGAACCTATAATTTTCCGCAGGGG
2147['conserved protein of unknown function']	74	107	+	14.1613	6.29e-06	0.0117	CGAACGCGCGCTGAAGCCGGGCGGTCGGCTCGTG
1754['Bacteriophytochrome protein']	219	252	+	14.1452	6.36e-06	0.0118	GGAACTGGGATTGACCGGCGAGTTTGGAGCGCGC
2419['Transcriptional regulator/antitoxin, MazE (fragment)']	82	115	+	14.129	6.44e-06	0.0119	AGAACCCGAGCCGCTCGGCCGAATTCGAGGAGCG
3444['Cobalamin synthesis protein P47K']	6	39	+	14.121	6.47e-06	0.0119	GGAACGGCCGCACCGTCATTTCCGTCGTTCTCGG
2447['2-hydroxyacid dehydrogenase homolog']	25	58	+	14.1129	6.51e-06	0.0119	GGAGCCGGCACGGCTGCGCCCTCTCCGGCGACAG
2770['Putative glycerate dehydrogenase (gyaR-like)']	126	159	+	14.1129	6.51e-06	0.0119	TGAACGGCATCGCCCGCGCCGGCCTCGTCCCGGG
1834['Alcohol dehydrogenase GroES domain protein']	314	347	+	14.1129	6.51e-06	0.0119	GGAACTCCCGCCTCCCTGACGCGTTAGTCTCGAC
1787['S-adenosylmethionine:tRNA ribosyltransferase-isomerase']	19	52	+	14.1048	6.55e-06	0.012	GCAACTCGGCCGCGCGCTCGGGATGCCGGTAGCG
823['conserved protein of unknown function']	252	285	+	14.0968	6.58e-06	0.012	GGAACGCCGCGGGGGCCGAAGGCGTATAGGTGGG
378['conserved exported protein of unknown function']	184	217	+	14.0806	6.66e-06	0.0121	GGAAAAGGCGACGTTCGTGCGCATTTCCGGTGCG
3718['conserved protein of unknown function']	281	314	+	14.0806	6.66e-06	0.0121	CGAAGACGGGCTGCAGGCCGGCCTTGCCGTGGCG
1332['conserved protein of unknown function']	17	50	+	14.0565	6.77e-06	0.0122	GGAGCAGCTGGCAGAGAGCGGCCTTGCCGAGCGC
2717['homospermidine synthase']	193	226	+	14.0484	6.81e-06	0.0123	GAAACCGGGCGGGCTGACCCCCGTTCCTCAGGTC
181['conserved protein of unknown function']	123	156	+	14.0323	6.89e-06	0.0123	GGATCGGCTGCGGGGAGCCCCGGTCATGGCGACG
3420['conserved protein of unknown function']	179	212	+	14.0323	6.89e-06	0.0123	GGACCAGACCCGGTCGCTCCGGCGTGCCCCGATG
3867['ATPase component of the HslUV protease, also functions as molecular chaperone; heat shock protein']	342	375	+	14.0323	6.89e-06	0.0123	GGAATGGGTCCCCGCCCGGGCTTTCGGGAGCCGG
402['ATP phosphoribosyltransferase regulatory subunit']	89	122	+	14.0242	6.93e-06	0.0123	GGAACTGCGCGCCGCCGGCATCCGCGCCGAGATG
1521['conserved protein of unknown function']	347	380	+	14.0161	6.97e-06	0.0123	GGAGCACAGCCTCCCGGGGGGACTTTGATAGCTG
3124['Cobyrinic acid a,c-diamide synthase']	269	302	+	14.0081	7.01e-06	0.0123	TGAACGGCTTCTCGTCGCAACGCTTGCGACGGTG
84['O-succinylhomoserine sulfhydrylase (OSH sulfhydrylase)']	8	41	+	14	7.05e-06	0.0123	CGAGCTTGTCGGCAACCCGGCTGTTCGGGCCGGG
176['Short-chain dehydrogenase/reductase (SDR); putative 3-oxoacyl-[acyl-carrier-protein] reductase / 3-ketoacyl-[acyl-carrier-protein] reductase']	100	133	+	14	7.05e-06	0.0123	CGATCTGGTCGGAAGGGGGCGGCTTGTCCGGCCG
2085['Nitrile hydratase subunit beta (Nitrilase) (NHase)']	237	270	+	14	7.05e-06	0.0123	GAAACGAAGATCCGCGTCTGGGATTCGACGGCCG
1832['conserved protein of unknown function']	290	323	+	14	7.05e-06	0.0123	GGAACACTTTCAGTGGATCGGCGTTCGGGAGCGT
3457['Chemotaxis protein cheW']	319	352	+	13.9839	7.13e-06	0.0124	GGCGCGTCTGCTTCCGGCCCGGCTTTCGGTGCTG
2990['UDP-glucose 4-epimerase']	279	312	+	13.9758	7.17e-06	0.0124	GGCTCCGAGGGAGCTGCACCACCTTCCCGCCACG
3709['2-hydroxy-3-oxopropionate reductase']	308	341	+	13.9758	7.17e-06	0.0124	GAAACGGGCGAGGGAACTGGGCTTTACCGCCGAG
1038['conserved hypothetical protein ; putative Predicted phosphoribosyltransferases']	207	240	+	13.9677	7.21e-06	0.0124	GGAGCGGGCGCCGCAACGCTCGTTTGTGATACTG
500['Molecular chaperone protein, DnaJ family']	309	342	+	13.9677	7.21e-06	0.0124	GGAACCGGTCGACTCCGTGAACGTTGTTGTCGTT
1293['DNA topoisomerase I']	338	371	+	13.9677	7.21e-06	0.0124	GGAACCAACATCCGGTCGGGAACCTGTCCCGGCG
2929['Sensor protein']	303	336	+	13.9597	7.25e-06	0.0125	GGAAAGCGCCGCCGCAATCCTCGGTCCCGAGCGG
370['Putative ABC transporter permease protein precursor']	265	298	+	13.9435	7.33e-06	0.0126	GGAGGGCATCGTGGACGTCGACCTTCCCCGACCG
718['TRAP-T family transporter, periplasmic binding protein']	301	334	+	13.9355	7.37e-06	0.0126	GGAACTTGTGCATCCGGCGTTCGGTCGAACGTCG
4293['30S ribosomal protein S20']	8	41	+	13.9274	7.41e-06	0.0126	GGAGCGCCTGCTCGAGGAGGCGCTTGAAGCGGCC
1754['Bacteriophytochrome protein']	157	190	+	13.9274	7.41e-06	0.0126	GGAACTCTTTATGTCGCCGAGGGATCCTCGCTCG
4292['protein of unknown function']	165	198	+	13.9274	7.41e-06	0.0126	GGAGCGCCTGCTCGAGGAGGCGCTTGAAGCGGCC
2202['Alpha-amylase-related protein']	31	64	+	13.9194	7.46e-06	0.0126	GCAACTGCTGCAACTCCTGGACGTTCACTGGACG
2201['conserved protein of unknown function']	323	356	+	13.9194	7.46e-06	0.0126	GCAACTGCTGCAACTCCTGGACGTTCACTGGACG
817['DnaK suppressor protein']	239	272	+	13.879	7.67e-06	0.0129	GGAACACAAGGCCGACCTCATCATCCTGGCCTCG
947['conserved protein of unknown function']	71	104	+	13.871	7.71e-06	0.0129	GGAGCTCATCACCCGCACCATCTTTCCGGTGGTG
2597['putative universal stress protein; UspA domain-containing protein']	111	144	+	13.8548	7.8e-06	0.013	GGATCTTCGGCTCGGGCAGGAGGTTGGCGCCGAA
3735['3-carboxy-cis,cis-muconate cycloisomerase protein']	125	158	+	13.8548	7.8e-06	0.013	CGATCAAGCCTGGCCGGGTGCCGTTCCGGGACGG
721['Tartrate dehydrogenase/decarboxylase']	208	241	+	13.8468	7.84e-06	0.013	GCATCCGGAGGCCGCAGCCGGGATTGTCGAGGCG
2695['conserved membrane protein of unknown function']	266	299	+	13.8468	7.84e-06	0.013	GGATCAGGACGAGGCGGCAGCGGTTCTCGACGTC
1131['Organic solvent tolerance protein']	300	333	+	13.8468	7.84e-06	0.013	GGGAGCAGCGGCGCCGTCCCGCCTTTCGTGGCGG
3532['Cytochrome c biogenesis ATP-binding export protein CcmA']	23	56	+	13.8387	7.89e-06	0.013	GAAACGCCGGGTAGACCGTTCGCTTCCGCCTTGG
1007['Putative oligopeptide ABC superfamily (permease protein)']	189	222	+	13.8387	7.89e-06	0.013	GGCGCTCGTCTCCAGCGTGCCGGTTCCGGGGCAG
3545['Chorismate mutase']	209	242	+	13.8387	7.89e-06	0.013	GGAATGGGCGGCATGCCCGACCTTTCCAAGCTCG
1698['putative cyclic beta-1,2-glucan modification protein']	55	88	+	13.8306	7.93e-06	0.013	GCAACCTTGTCGCCTTCAACGGGTTCACCTCTCG
864['conserved protein of unknown function']	208	241	+	13.8306	7.93e-06	0.013	GGAAGCCGCCGCGTTCCCCCGGTTTCGGCTCGTC
2691['Inositol monophosphatase']	44	77	+	13.8226	7.98e-06	0.013	CGAACGGAGCCGGCGCATAGCGGTTCGGCGTGCC
3549['conserved protein of unknown function']	150	183	+	13.8145	8.02e-06	0.013	CGCACTACACCCGGCCGCAGGTCTTCGAGGGCCG
885['HicA-related protein']	247	280	+	13.8145	8.02e-06	0.013	GGAACCGGGGGCGTCGCCTCGGGCTCTTCATGCC
3441['acetylCoA carboxylase, alpha subunit']	306	339	+	13.8145	8.02e-06	0.013	GGAACTGCTCGGTCACTCCGACATTTCCACCACA
1760['Deoxyribodipyrimidine photo-lyase']	27	60	+	13.8065	8.07e-06	0.013	GGAACCCCGTCGCCAGCCTGGTCTGCGGCCTGCT
1448['protein of unknown function']	8	41	+	13.7984	8.11e-06	0.0131	GCCACGGGTGGAGCCGCAGCCGGTTATCGGGGCG
1414['protein of unknown function']	83	116	+	13.7661	8.29e-06	0.0132	CGACCTCGTCCCCGCTTGCCCGCTTGCGGACCTG
3618['putative amino acid or peptide ABC transporter, ATP-binding component']	239	272	+	13.7661	8.29e-06	0.0132	GGCACCGGAATGGGGCACGATGCTTGCCGAAGCG
1415['exported protein of unknown function']	271	304	+	13.7661	8.29e-06	0.0132	CGACCTCGTCCCCGCTTGCCCGCTTGCGGACCTG
1445['protein of unknown function']	59	92	+	13.7581	8.34e-06	0.0132	GGAGCGCACCCGGGAGGTGCCCCTCGAATGGCCG
1331['putative Riboflavin specific deaminase']	301	334	+	13.7581	8.34e-06	0.0132	GGAGCCTTCTGGCGCTTTTCGCGTTGCATATCGG
3758['conserved protein of unknown function']	344	377	+	13.7581	8.34e-06	0.0132	GGAACATTGAGCCATCCTGTCTGTTAGCCAAACG
2879['putative ABC transporter, permease protein; putative branched-chain amino acid transport permease']	236	269	+	13.75	8.39e-06	0.0133	GGAACGGGGCATGACCGTGCTTCTGGTGGAGCAG
1231['conserved exported protein of unknown function']	107	140	+	13.7339	8.48e-06	0.0133	GGAACCGGTCAGCCGCGTCGCGCCGCCGACGATG
1168['exported protein of unknown function']	13	46	+	13.7258	8.53e-06	0.0133	AGAACCGATGCCGTCCAATTCGGTTCCCGCACAG
2599['Conserved hypothetical membrane protein precursor; double CBS domain (adenosine-containing ligand-binding), HPP family, IMP-dehydrogenase related']	214	247	+	13.7258	8.53e-06	0.0133	GGAACTGGACAAGTGGCGCCTGCGTCGCACCGAG
1550['conserved protein of unknown function']	216	249	+	13.7258	8.53e-06	0.0133	GGAACACGCGCTTCGGCGCGGCGTCGAGCGGGGT
2132['Conserved hypothetical protein; Putative Lipoprotein with tetratricopeptide repeat (TPR) domain']	103	136	+	13.7177	8.58e-06	0.0133	GGAACCGGAAGTCGCCGCCTGGTTTGCTTAATCC
2897['conserved protein of unknown function']	1	34	+	13.7097	8.62e-06	0.0133	GGAACCAAGATCGCACGCCAACGTTTCCCCTGGA
2896['protein of unknown function']	2	35	+	13.7097	8.62e-06	0.0133	GGAAATGTCGATCGTGCGAGTGCTTTCGAGGCCG
2896['protein of unknown function']	343	376	+	13.7097	8.62e-06	0.0133	GGAACCAAGATCGCACGCCAACGTTTCCCCTGGA
2220['conserved protein of unknown function']	165	198	+	13.7016	8.67e-06	0.0133	GGAACGGGTTGCTTTCGTGCCCGAGGCCGCGCAG
1824['putative 3-demethylubiquinone-9 3-O-methyltransferase']	242	275	+	13.7016	8.67e-06	0.0133	GGAACTGGTGGAGGCGCTTCTGGCGATCCCGCCG
4217['conserved protein of unknown function']	339	372	+	13.7016	8.67e-06	0.0133	GGAACATCGAGCTTTGACCGTGGTTGAGTCTGGG
1304['Transcriptional regulatory protein']	195	228	+	13.6935	8.72e-06	0.0133	GCAACGGCTCGCCCTGCCCATGGTTAACGATTGG
2026['tRNA/rRNA methyltransferase']	232	265	+	13.6935	8.72e-06	0.0133	GGCACGTGATCTCGCGGCCGGCCGTGGTCACCTG
1302['conserved exported protein of unknown function']	258	291	+	13.6935	8.72e-06	0.0133	GGAGCCGGTCGACGAGGCGGATCTTCTCGACCTC
1100['Amidophosphoribosyltransferase precursor (Glutamine phosphoribosylpyrophosphate amidotransferase) (ATASE) (GPATase)']	329	362	+	13.6935	8.72e-06	0.0133	GGACCGAGCTGGCATCGGGGGGCCTCCTCCCCGG
4286['conserved protein of unknown function']	32	65	+	13.6855	8.77e-06	0.0133	GGAACCGGTTGCCGAACGCCGGTTCGTGCCGCTC
2194['conserved membrane protein of unknown function']	341	374	+	13.6855	8.77e-06	0.0133	GGAACCTACGCGCGGATCGTCAGTTGTCGGATGA
3277['protein of unknown function']	173	206	+	13.6774	8.82e-06	0.0133	GGGACAGTTGCCAGTCCCGCCGCCTCGAGGGCGG
2903['protein of unknown function']	353	386	+	13.6613	8.91e-06	0.0135	GGAACCTTATGGGAGGTCGGGAGTTTAGGGCCGC
775['RNA polymerase, sigma-24 subunit, ECF subfamily']	351	384	+	13.6532	8.96e-06	0.0135	GGAACCAAAGCGCTGTGCGGGGATTGACCCTGGT
2356['conserved hypothetical protein; putative membrane protein']	30	63	+	13.6452	9.01e-06	0.0135	GGAACCGACCCCGGAGGATCATGTCCTGGCGCGC
365['conserved hypothetical protein']	307	340	+	13.6452	9.01e-06	0.0135	GGCACAATCCCGACGCCGGGGCCTTCGCAGCCCA
441['conserved hypothetical protein; putative amidase and SAM domains']	110	143	+	13.629	9.11e-06	0.0135	GCACCCCGCCGCATCGGCGACCCTTGCCGAGCCG
4129['Transcriptional regulatory protein mucR']	111	144	+	13.629	9.11e-06	0.0135	GGAGCCGCCGCATCGGTCAGAGGTTTGCCCGCGC
1838['conserved exported protein of unknown function']	117	150	+	13.629	9.11e-06	0.0135	GGAACGGCGTCGGCCTTCTGTCTCTCGATGTCGG
1503['Sulfoxide reductase catalytic subunit yedY']	153	186	+	13.629	9.11e-06	0.0135	GGAACGGTAGGCGGGCATAGGTTCTCTTCCTCGG
3165['Gamma-glutamylphosphate reductase']	199	232	+	13.629	9.11e-06	0.0135	GGAACCGATGGACGCGAGGTCGCCCGCGGGCTCG
813['Protease II protein']	272	305	+	13.629	9.11e-06	0.0135	GGAACGCCGCACGGTACCGCACCTGCCGGGGTGA
3254['conserved hypothetical protein ; putative exported protein']	112	145	+	13.621	9.17e-06	0.0135	GGCACCGTTGCTGCCGTACCGATTTTCACCTGCG
899['conserved protein of unknown function']	2	35	+	13.6129	9.22e-06	0.0135	CGAACGCATGGCGGGCAGCAAGATTGGCACTCGG
2351['Uncharacterized Nudix hydrolase nudL']	65	98	+	13.6048	9.27e-06	0.0135	GGATCCGTGTCGAGGACGCGCCGTTCCTGGCCGT
1233['N-acetyl-gamma-glutamyl-phosphate reductase']	136	169	+	13.6048	9.27e-06	0.0135	GGAACACCGGTCGCAGGCGGGCCGTCAAGCGCGA
1549['conserved exported protein of unknown function']	340	373	+	13.6048	9.27e-06	0.0135	GGAACGAAATCCAGACATCCACGTTCATCGCCCC
2542['high-affinity branched-chain amino acid ABC transporter (ATP-binding protein)']	251	284	+	13.5887	9.37e-06	0.0137	GGAACTCTACCGCATGCTGCTGTTCGGACTGGCG
1276['conserved protein of unknown function']	30	63	+	13.5806	9.42e-06	0.0137	GGAACACGGGGTGACGGTGGTCTTCGTCGAACTG
2758['conserved hypothetical protein, putative luciferase-like']	119	152	+	13.5806	9.42e-06	0.0137	GCAACAGGCCCCGCAGCCACCGGCTCAACAGCCG
1474['Elongation factor Tu (EF-Tu)']	86	119	+	13.5645	9.53e-06	0.0137	GGAAGATTACGTCGGCGACGTGATTGGCGACCTG
1083['conserved protein of unknown function']	111	144	+	13.5645	9.53e-06	0.0137	CAAACATGTCGGCCGCGGGCGGATTGCGCCGGCG
2447['2-hydroxyacid dehydrogenase homolog']	169	202	+	13.5645	9.53e-06	0.0137	GAAACCCCGCCGGCCGGTGAGGCTCCCGAAGCCG
1766['conserved protein of unknown function']	324	357	+	13.5565	9.58e-06	0.0138	GGAACCGGAATACCGGGCAGCAGTTTCACCTGCC
3934['exported protein of unknown function']	57	90	+	13.5484	9.63e-06	0.0138	GGAACCTTCCATGGTCCGCGACCGTTCTCAACGG
1430['putative GpV']	275	308	+	13.5484	9.63e-06	0.0138	CGAACGAGCGCTACATGCAGGCCTTCGGCTACAG
3935['exported protein of unknown function']	319	352	+	13.5484	9.63e-06	0.0138	GGAACCTTCCATGGTCCGCGACCGTTCTCAACGG
747['Betaine aldehyde dehydrogenase']	188	221	+	13.5161	9.85e-06	0.014	CGAACGCCTCTGCCCGCCTGATGATGCAGCCCGG
3938['putative TRAP dicarboxylate transporter-DctP subunit']	127	160	+	13.5081	9.9e-06	0.0141	GGTACGTCGAGGTGCTCCGGTCGTCGCCGGCCCG
3785['3-isopropylmalate dehydratase small subunit (Isopropylmalate isomerase) (Alpha-IPM isomerase) (IPMI)']	235	268	+	13.5081	9.9e-06	0.0141	GGAACGACGGTCGCGGCACGATCATCGATCTCTG
3916['Ring hydroxylating dioxygenase alpha-subunit']	305	338	+	13.5	9.96e-06	0.0141	GGAGCGACTTGTTGCGGTGGGCGATCGGGCGACG

## Sheet: AioR - plasmid 1
GTNCGN(6)CGNAC	AioR binding site (relaxed)
sequence name	start	stop	strand	score	p-value	q-value	matched sequence
73['chromosome partitioning protein']	244	259	+	16.097	1.97e-06	0.0765	GTGCGGTCACACGCAC
73['chromosome partitioning protein']	244	259	-	16.097	1.97e-06	0.0765	GTGCGTGTGACCGCAC
25['arsenite oxidase small subunit']	266	281	+	15.3273	7.96e-06	0.0765	GTTCGAGAATGCGAAC
192['antitoxin of toxin-antitoxin stability system']	255	270	-	15.3273	7.96e-06	0.0765	GTACGCGAAATCGAAC
192['antitoxin of toxin-antitoxin stability system']	255	270	+	15.303	9.22e-06	0.0765	GTTCGATTTCGCGTAC
25['arsenite oxidase small subunit']	266	281	-	15.303	9.22e-06	0.0765	GTTCGCATTCTCGAAC
84['conjugal transfer protein']	333	348	+	15.0606	9.47e-06	0.0765	GTTCGAAAACTCGAAC
84['conjugal transfer protein']	333	348	-	15.0485	9.74e-06	0.0765	GTTCGAGTTTTCGAAC
267['conjugal transfer protein TraF']	165	180	-	11.4303	1.01e-05	0.0765	GGGCGGCGGCACGGAC
139['hypothetical protein']	323	338	+	11.4121	1.04e-05	0.0765	GTCCGGGCCGGCGTGC
261['conjugal transfer protein TrbL']	112	127	-	11.4	1.06e-05	0.0765	GTCGGGCGCGCCGGAC
139['hypothetical protein']	323	338	-	11.3758	1.07e-05	0.0765	GCACGCCGGCCCGGAC
261['conjugal transfer protein TrbL']	112	127	+	11.3576	1.1e-05	0.0765	GTCCGGCGCGCCCGAC
267['conjugal transfer protein TraF']	165	180	+	11.3576	1.1e-05	0.0765	GTCCGTGCCGCCGCCC
70['hypothetical protein']	327	342	+	11.1697	1.18e-05	0.0765	GGGCGACCAGGCGGAC
253['NIPSNAP domain containing protein']	161	176	-	11.1636	1.23e-05	0.0765	GTTCGGGGGGCAGGAC
166['hypothetical protein']	21	36	-	11.1576	1.29e-05	0.0765	GTTCGCGGACGCGGGC
256['fumarate hydratase']	313	328	+	11.1576	1.29e-05	0.0765	GTGCGCCCGGGCGAAA
14['DNA-binding response regulator']	357	372	-	11.1515	1.36e-05	0.0765	ATCCGGCGCCACGGAC
35['hypothetical protein']	366	381	-	11.1455	1.42e-05	0.0765	GTGCGCCGCTCCGGAA
272['VIRB2 type IV secretion']	31	46	+	11.1455	1.42e-05	0.0765	GTGCGCTGCGTCGCGC
313['DNA-binding protein']	324	339	-	11.1394	1.45e-05	0.0765	GTCGGGCGGCGCGTAC
315['hypothetical protein']	37	52	+	11.1394	1.45e-05	0.0765	GTCGGGCGGCGCGTAC
119['hypothetical protein']	365	380	+	11.1333	1.47e-05	0.0765	GTCGGACCGCGCGCAC
318['hypothetical protein']	365	380	+	11.1333	1.47e-05	0.0765	GTCGGACCGCGCGCAC
11['phosphonate ABC transporter substrate-binding protein']	368	383	-	11.1273	1.48e-05	0.0765	GTCCGGTCCCCCGGAG
272['VIRB2 type IV secretion']	31	46	-	11.1212	1.51e-05	0.0765	GCGCGACGCAGCGCAC
166['hypothetical protein']	21	36	+	11.1091	1.57e-05	0.0765	GCCCGCGTCCGCGAAC
11['phosphonate ABC transporter substrate-binding protein']	368	383	+	11.1091	1.57e-05	0.0765	CTCCGGGGGACCGGAC
318['hypothetical protein']	365	380	-	11.103	1.61e-05	0.0765	GTGCGCGCGGTCCGAC
119['hypothetical protein']	365	380	-	11.103	1.61e-05	0.0765	GTGCGCGCGGTCCGAC
315['hypothetical protein']	37	52	-	11.097	1.65e-05	0.0765	GTACGCGCCGCCCGAC
70['hypothetical protein']	327	342	-	11.097	1.65e-05	0.0765	GTCCGCCTGGTCGCCC
313['DNA-binding protein']	324	339	+	11.097	1.65e-05	0.0765	GTACGCGCCGCCCGAC
35['hypothetical protein']	366	381	+	11.0848	1.74e-05	0.0765	TTCCGGAGCGGCGCAC
14['DNA-binding response regulator']	357	372	+	11.0788	1.78e-05	0.0765	GTCCGTGGCGCCGGAT
256['fumarate hydratase']	313	328	-	11.0727	1.81e-05	0.0765	TTTCGCCCGGGCGCAC
253['NIPSNAP domain containing protein']	161	176	+	11.0667	1.83e-05	0.0765	GTCCTGCCCCCCGAAC
253['NIPSNAP domain containing protein']	145	160	+	10.9152	1.9e-05	0.0765	GATCGGCAGCACGGAC
175['hypothetical protein']	312	327	-	10.9091	1.98e-05	0.0765	GGGCGGGCATGCGAAC
176['transposase']	21	36	+	10.9091	1.98e-05	0.0765	GGGCGGGCATGCGAAC
288['transposase']	21	36	+	10.9091	1.98e-05	0.0765	GGGCGGGCATGCGAAC
6['transposase']	21	36	+	10.9091	1.98e-05	0.0765	GGGCGGGCATGCGAAC
146['transposase']	21	36	+	10.9091	1.98e-05	0.0765	GGGCGGGCATGCGAAC
304['hypothetical protein']	194	209	-	10.903	2.12e-05	0.0801	GACCGTCTCGGCGAAC
98['osmotically inducible protein C']	148	163	-	10.897	2.33e-05	0.0859	GTTCGAGCCAGCGGGC
297['IS5/IS1182 family transposase']	125	140	+	10.8909	2.57e-05	0.0927	GTGCGATTGCCCGGGC
243['endonuclease']	60	75	-	10.8848	2.77e-05	0.096	GTGCGCAATCCCGCGC
276['plasmid stabilization protein ParE']	240	255	+	10.8848	2.77e-05	0.096	GTTCGCGCCGGCGTAA
83['hypothetical protein']	78	93	-	10.8788	2.91e-05	0.0967	GTCCGCCTTGCCAGAC
256['fumarate hydratase']	255	270	-	10.8788	2.91e-05	0.0967	GTCCGTATCCGCGCGC
256['fumarate hydratase']	255	270	+	10.8667	3.02e-05	0.0972	GCGCGCGGATACGGAC
243['endonuclease']	60	75	+	10.8606	3.08e-05	0.0972	GCGCGGGATTGCGCAC
297['IS5/IS1182 family transposase']	125	140	-	10.8545	3.16e-05	0.0972	GCCCGGGCAATCGCAC
98['osmotically inducible protein C']	148	163	+	10.8485	3.25e-05	0.0972	GCCCGCTGGCTCGAAC
176['transposase']	21	36	-	10.8364	3.5e-05	0.0972	GTTCGCATGCCCGCCC
288['transposase']	21	36	-	10.8364	3.5e-05	0.0972	GTTCGCATGCCCGCCC
146['transposase']	21	36	-	10.8364	3.5e-05	0.0972	GTTCGCATGCCCGCCC
6['transposase']	21	36	-	10.8364	3.5e-05	0.0972	GTTCGCATGCCCGCCC
304['hypothetical protein']	194	209	+	10.8364	3.5e-05	0.0972	GTTCGCCGAGACGGTC
175['hypothetical protein']	312	327	+	10.8364	3.5e-05	0.0972	GTTCGCATGCCCGCCC
83['hypothetical protein']	78	93	+	10.8303	3.65e-05	0.0999	GTCTGGCAAGGCGGAC
253['NIPSNAP domain containing protein']	145	160	-	10.8242	3.82e-05	0.101	GTCCGTGCTGCCGATC
276['plasmid stabilization protein ParE']	240	255	-	10.8242	3.82e-05	0.101	TTACGCCGGCGCGAAC
147['hypothetical protein']	83	98	-	10.6606	4.22e-05	0.11	GAACGGACGTGCGAAC
311['hypothetical protein']	166	181	+	10.6424	4.7e-05	0.119	ATGCGCACAGACGGAC
209['DNA resolvase']	177	192	+	10.6424	4.7e-05	0.119	GGTCGGCAGGTCGAAC
98['osmotically inducible protein C']	255	270	-	10.6364	5.12e-05	0.122	GTCCGAGCAACAGGAC
197['hypothetical protein']	274	289	-	10.6364	5.12e-05	0.122	GGGCGACACTTCGGAC
314['prevent-host-death protein']	127	142	+	10.6364	5.12e-05	0.122	GTTCGTCGAGACGGGC
115['prevent-host-death protein']	128	143	+	10.6364	5.12e-05	0.122	GTTCGTCGAGACGGGC
139['hypothetical protein']	80	95	-	10.6303	5.63e-05	0.128	GTTCGACGACCCGGAA
130['iron ABC transporter ATP-binding protein']	279	294	-	10.6303	5.63e-05	0.128	GTCCGCCAACAAGGAC
256['fumarate hydratase']	72	87	+	10.6303	5.63e-05	0.128	GGTCGATCCCGCGAAC
248['hypothetical protein']	46	61	-	10.6242	6.09e-05	0.128	GTGCGCGATTTCGCGC
238['IS110 family transposase']	96	111	-	10.6242	6.09e-05	0.128	GTGCGCCTGATCGTGC
298['hypothetical protein']	202	217	-	10.6242	6.09e-05	0.128	GTGCGCTGTGTCGCAA
40['hypothetical protein']	253	268	-	10.6242	6.09e-05	0.128	GTTCGTCGCATCGGGC
276['plasmid stabilization protein ParE']	162	177	+	10.6242	6.09e-05	0.128	GTCCACCTGACCGAAC
39['hypothetical protein']	279	294	+	10.6242	6.09e-05	0.128	GTTCGTCGCATCGGGC
50['hypothetical protein']	53	68	+	10.6121	6.56e-05	0.128	GTCGGCCTGACCGAAC
180['transcriptional regulator']	151	166	+	10.6121	6.56e-05	0.128	GCGCGAGAAGCCGAAC
180['transcriptional regulator']	151	166	-	10.6121	6.56e-05	0.128	GTTCGGCTTCTCGCGC
181['single-stranded DNA-binding protein']	212	227	+	10.6121	6.56e-05	0.128	GTTCGGCTTCTCGCGC
181['single-stranded DNA-binding protein']	212	227	-	10.6121	6.56e-05	0.128	GCGCGAGAAGCCGAAC
248['hypothetical protein']	46	61	+	10.6	6.74e-05	0.128	GCGCGAAATCGCGCAC
238['IS110 family transposase']	96	111	+	10.6	6.74e-05	0.128	GCACGATCAGGCGCAC
40['hypothetical protein']	253	268	+	10.6	6.74e-05	0.128	GCCCGATGCGACGAAC
39['hypothetical protein']	279	294	-	10.6	6.74e-05	0.128	GCCCGATGCGACGAAC
256['fumarate hydratase']	72	87	-	10.5939	6.87e-05	0.128	GTTCGCGGGATCGACC
314['prevent-host-death protein']	127	142	-	10.5879	7.04e-05	0.128	GCCCGTCTCGACGAAC
115['prevent-host-death protein']	128	143	-	10.5879	7.04e-05	0.128	GCCCGTCTCGACGAAC
197['hypothetical protein']	274	289	+	10.5879	7.04e-05	0.128	GTCCGAAGTGTCGCCC
50['hypothetical protein']	53	68	-	10.5818	7.25e-05	0.129	GTTCGGTCAGGCCGAC
209['DNA resolvase']	177	192	-	10.5818	7.25e-05	0.129	GTTCGACCTGCCGACC
276['plasmid stabilization protein ParE']	162	177	-	10.5636	8.23e-05	0.144	GTTCGGTCAGGTGGAC
298['hypothetical protein']	202	217	+	10.5636	8.23e-05	0.144	TTGCGACACAGCGCAC
139['hypothetical protein']	80	95	+	10.5576	8.62e-05	0.146	TTCCGGGTCGTCGAAC
147['hypothetical protein']	83	98	+	10.5576	8.62e-05	0.146	GTTCGCACGTCCGTTC
130['iron ABC transporter ATP-binding protein']	279	294	+	10.5576	8.62e-05	0.146	GTCCTTGTTGGCGGAC
98['osmotically inducible protein C']	255	270	+	10.5515	8.9e-05	0.15	GTCCTGTTGCTCGGAC
311['hypothetical protein']	166	181	-	10.5455	9.04e-05	0.15	GTCCGTCTGTGCGCAT

## Sheet: AioR - chromosome
GTNCGN(6)CGNAC
sequence_name	start	stop	strand	score	p-value	q-value	matched_sequence
1497['Adenylate kinase']	136	151	+	18.4268	4.54e-08	0.0404	GTCCGGGCGAGCGGAC
1129['4-hydroxythreonine-4-phosphate dehydrogenase (4- (phosphohydroxy)-L-threonine dehydrogenase)']	113	128	+	18.311	8.83e-08	0.0404	GTCCGCAGCCTCGGAC
4006['Cytidylate kinase (CK) (Cytidine monophosphate kinase) (CMP kinase)']	107	122	+	18.2683	1.32e-07	0.0404	GTCCGCCGTAGCGGAC
152['putative polar amino acid ABC transporter, inner membrane subunit']	275	290	+	18.2683	1.32e-07	0.0404	GTCCGCGTCAGCGGAC
3222['putative ribose ABC transporter, permease']	134	149	+	18.2256	1.74e-07	0.0426	GTCCGCCGACGCGAAC
1963['Amino-acid carrier protein alsT']	101	116	+	18.0854	2.76e-07	0.0564	GTTCGTCCCGCCGAAC
3418['1-acyl-sn-glycerol-3-phosphate acyltransferase']	162	177	+	18.0122	4.16e-07	0.0653	GTTCGCTGAGCCGGAC
1258['NADH-quinone oxidoreductase chain A (NADH dehydrogenase I, chain A) (NDH-1, chain A)']	131	146	+	17.9695	5.08e-07	0.0653	GTTCGCCGGCACGAAC
1279['Lipoprotein releasing system, transmembrane protein, LolC/E family']	203	218	+	17.939	5.72e-07	0.0653	GTTCGCGACAGCGGAC
3415['Cell division ABC transpoter (ATP-binding protein)']	153	168	+	17.9268	5.86e-07	0.0653	GTTCGCCTTTCCGGAC
1033['conserved hypothetical protein']	352	367	+	17.9268	5.86e-07	0.0653	GTTCGGCAGGCCGAAC
1961['Nitrogen fixation protein fixG']	78	93	+	17.8841	6.45e-07	0.0659	GTTCGGCGGGACGAAC
1277['protein of unknown function']	149	164	+	17.7683	8.87e-07	0.0781	GTTCGCAGCCTCGAAC
2987['conserved exported protein of unknown function, saccharopine dehydrogenase family']	325	340	+	17.7378	9.85e-07	0.0781	GTTCGACTACGCGGAC
3155['transposase']	30	45	+	17.7256	1.02e-06	0.0781	GTTCGGCGCATCGAAC
2066['Phenylacetic acid degradation protein paaC']	326	341	+	17.7256	1.02e-06	0.0781	GTTCGAGCCGTCGAAC
1125['conserved protein of unknown function']	224	239	+	17.6829	1.14e-06	0.0799	GTTCGGTGGCACGAAC
3264['conserved hypothetical protein ; putative exported protein ; putative Quinoprotein amine dehydrogenase, beta chain-like']	47	62	+	17.6524	1.22e-06	0.0799	GTTCGCCAAGGCGAAC
34['putative NADH oxidase']	229	244	+	17.6402	1.24e-06	0.0799	GTTCGTTCTTGCGGAC
3413['conserved protein of unknown function']	384	399	+	17.5488	1.41e-06	0.0806	GTCCGGAAAGGCGAAC
4239['conserved protein of unknown function']	75	90	+	17.5366	1.45e-06	0.0806	GTCCGCTTGATCGAAC
2694['Thiamine monophosphate synthase']	330	345	+	17.5366	1.45e-06	0.0806	GTCCGGTCTATCGAAC
2695['conserved membrane protein of unknown function']	361	376	+	17.4207	1.78e-06	0.0947	GTTCGATAGACCGGAC
2019['conserved protein of unknown function']	21	36	+	14.2317	2.48e-06	0.103	GTCCGGGCGCGCGCAC
256['Alpha-glucoside transport ATP-binding protein aglK']	86	101	+	13.7134	3.02e-06	0.103	GTACGGCGATCCGGAC
1772['putative osmoprotectant uptake system permease protein yehW']	113	128	+	13.6707	3.13e-06	0.103	GTACGGACGCCCGAAC
1671['putative ABC transporter (ATP binding protein)']	296	311	+	13.628	3.23e-06	0.103	GTGCGGCAGCGCGAAC
375['MFS permease']	375	390	+	13.628	3.23e-06	0.103	GTCCGTTTGCCCGCAC
1840['fragment of putative macrolide ABC transporter, fusion of ATP-binding (N-terminal) and membrane (C-terminal) domains (part 1)']	328	343	+	13.5	3.7e-06	0.103	GTGCGTTCCGGCGAAC
3347['protein of unknown function']	376	391	+	13.4817	3.77e-06	0.103	GTCCGCAAGTCCGTAC
3554['putative exported protein']	113	128	+	13.4695	3.88e-06	0.103	GTGCGGTGTCACGGAC
1486['50S ribosomal subunit protein L14']	355	370	+	13.3841	4.35e-06	0.103	GTTCGCGCGCCCGGTC
1994['putative Phosphatase yfbT']	142	157	+	13.3659	4.41e-06	0.103	GTACGAACCGACGGAC
1082['putative NUDIX family protein']	184	199	+	13.3537	4.49e-06	0.103	GTCCGGCGTCGCGGTC
3492['Protein yciI']	234	249	+	13.3415	4.56e-06	0.103	GTTCGCCGCGGCGGTC
376['Metallo-beta-lactamase superfamily protein']	219	234	+	13.3232	4.62e-06	0.103	GTGCGGGCAAACGGAC
279['Phasin']	40	55	+	13.311	4.71e-06	0.103	GTCCGGCGCCGCGACC
278['protein of unknown function']	275	290	+	13.311	4.71e-06	0.103	GTCCGGCGCCGCGACC
4023['MOSC domain containing protein']	253	268	+	13.2805	4.89e-06	0.103	GCCCGCCGCGCCGAAC
3499['conserved protein of unknown function']	347	362	+	13.2805	4.89e-06	0.103	GTCCGCATCATCGCAC
3091['Acriflavine resistance protein B']	306	321	+	13.25	5.11e-06	0.103	GACCGCGCCGACGGAC
2633['Arsenate reductase; ArsC-like protein']	50	65	+	13.2256	5.35e-06	0.103	GGTCGCGGGGCCGGAC
2800['D-methionine ABC transporter protein, periplasmic binding protein']	206	221	+	13.2195	5.37e-06	0.103	GTCGGCGGCGGCGGAC
1485['protein of unknown function']	254	269	+	13.1951	5.56e-06	0.103	GACCGGGCGCGCGAAC
2806['putative oxidoreductase /dehydrogenase protein']	285	300	+	13.1829	5.69e-06	0.103	GTTCGTCAAGGCGCAC
1850['putative Diguanylate cyclase']	74	89	+	13.1768	5.7e-06	0.103	GTCTGCGGGGGCGGAC
3368['protein of unknown function']	385	400	+	13.1524	5.93e-06	0.103	GTCCGCTCTGGCGGTC
1757['Triosephosphate isomerase (TIM) (Triose-phosphate isomerase)']	198	213	+	13.122	6.15e-06	0.103	GTCCGGCTACCCGGTC
1075['putative mechanosensitive ion channel protein']	209	224	+	13.122	6.15e-06	0.103	GACCGGCTCCTCGGAC
2934['conserved protein of unknown function']	302	317	+	13.1098	6.29e-06	0.103	GTCCGGTGTGCCGGCC
3425['conserved protein of unknown function']	81	96	+	13.1037	6.37e-06	0.103	CTCCGCGCTGCCGGAC
226['Flagellin B']	128	143	+	13.1037	6.37e-06	0.103	GTCCCGCCCTGCGGAC
2168['Methyl-accepting chemotaxis protein']	161	176	+	13.1037	6.37e-06	0.103	ATCCGCCGGCTCGGAC
2592['Putative short-chain dehydrogenase/reductase (SDR); NAD(P)-binding domain; GSP39 (general stress protein 39) -like protein; Probable stress response protein']	239	254	+	13.0915	6.46e-06	0.103	GGCCGCTACCCCGGAC
3448['Monooxygenase FAD-binding']	67	82	+	13.0793	6.59e-06	0.103	GTCCGCCGTGACGGCC
22['Putative peptidase M22 glycoprotease']	76	91	+	13.0793	6.59e-06	0.103	GTCCGGTCAGCCGGTC
3027['conserved protein of unknown function']	101	116	+	13.0793	6.59e-06	0.103	GTCCGTGACCGCGGGC
3093['elongation factor P (EF-P)']	325	340	+	13.0793	6.59e-06	0.103	GTCCGCCGGATCGGCC
2057['Phenylacetic acid degradation protein paaN']	341	356	+	13.0793	6.59e-06	0.103	GTCCGACCGGTCGGTC
958['protein of unknown function']	37	52	+	13.0671	6.72e-06	0.103	GTTCGGCCGCACGGTC
2027['Lysine exporter protein (LYSE/YGGA)']	145	160	+	13.0671	6.72e-06	0.103	GTTCGCCGACGCGGCC
1321['3-dehydroquinate dehydratase']	254	269	+	13.061	6.84e-06	0.103	GTCCGCGCCTGCGGAA
4066['putative PhnJ protein, phosphonate metabolism']	94	109	+	13.0549	6.9e-06	0.103	GTTCGTGATCTCGCAC
265['conserved protein of unknown function']	85	100	+	13.0488	6.99e-06	0.103	GGCCGACTGCCCGGAC
3980['putative acyl-CoA dehydrogenase']	82	97	+	13.0366	7.12e-06	0.103	GGCCGTGCCGCCGAAC
1139['Methyl-accepting chemotaxis protein McpI']	302	317	+	13.0305	7.2e-06	0.103	CTCCGAGGCCCCGGAC
2353['putative MoxR family protein']	357	372	+	13.0305	7.2e-06	0.103	GTCCGCCGCCACGGAT
1635['Uroporphyrin-III C-methyltransferase protein']	105	120	+	13.0244	7.31e-06	0.103	GATCGCCGCGCCGAAC
4134['protein of unknown function']	133	148	+	13.0244	7.31e-06	0.103	GTTCGAGCGCGCGGTC
299['Asparagine synthase (Glutamine-hydrolyzing)']	149	164	+	13.0244	7.31e-06	0.103	GATCGTGGGCCCGGAC
4136['protein of unknown function']	305	320	+	13.0244	7.31e-06	0.103	GTTCGAGCGCGCGGTC
3682['Periplasmic nitrate reductase, four-heme c-type cytochrome (NapC/NirT)']	22	37	+	13.0183	7.41e-06	0.103	GTCCGGGCCGTCGGAG
2786['putative Acyltransferase 3']	169	184	+	13.0183	7.41e-06	0.103	GTCCGGCTGGCTGGAC
2352['conserved hypothetical protein']	261	276	+	13.0183	7.41e-06	0.103	ATCCGTGGCGGCGGAC
2435['conserved protein of unknown function']	226	241	+	13.0122	7.45e-06	0.103	GTTCGGCCGGGCGATC
3795['Bifunctional purine biosynthesis protein purH [Includes: Phosphoribosylaminoimidazolecarboxamide formyltransferase (AICAR transformylase); IMP cyclohydrolase (Inosinicase) (IMP synthetase) (ATIC)]']	36	51	+	13.0061	7.56e-06	0.103	GTTCGCGCCGGAGGAC
1854['putative peroxiredoxin bcp']	153	168	+	13.0061	7.56e-06	0.103	GGCCGATCCGGCGGAC
3094['Putative lysyl-tRNA synthetase (Lysine--tRNA ligase)']	288	303	+	13.0061	7.56e-06	0.103	GGCCGATCCGGCGGAC
2058['Enoyl-CoA hydratase/isomerase PhaB']	333	348	+	13.0061	7.56e-06	0.103	GACCGACCGGTCGGAC
3999['putative ABC transporter']	198	213	+	12.9939	7.68e-06	0.103	GCTCGCCGGACCGGAC
2782['putative tautomerase protein']	265	280	+	12.9939	7.68e-06	0.103	GCTCGGCCAGCCGGAC
2807['conserved hypothetical protein; putative Xylose isomerase-like']	68	83	+	12.9878	7.78e-06	0.103	GTCCGGCCGCACGGAT
3169['Peptidase M23']	44	59	+	12.9817	7.92e-06	0.103	GATCGGTGGCGCGGAC
33['tRNA (guanine-N(7)-)-methyltransferase (tRNA(m7G46)- methyltransferase)']	231	246	+	12.9756	8e-06	0.103	GGCCGCAAGCCCGGAC
3918['putative ABC transporter permease protein HI_0355']	15	30	+	12.9634	8.11e-06	0.103	GTCCGCGAAGGCGGGC
3661['Oxidoreductase domain protein']	77	92	+	12.9634	8.11e-06	0.103	GTCCGGGAAGCCGGCC
2591['conserved protein of unknown function']	123	138	+	12.9634	8.11e-06	0.103	GGCCGGCAGCCCGAAC
1161['Permease']	114	129	+	12.9512	8.24e-06	0.103	GGCCGGCGGGTCGAAC
1220['PhoD1 precursor (Phosphate/Phosphonates uptake ABC transporter periplasmic solute- binding protein)']	368	383	+	12.9451	8.34e-06	0.103	CTCCGGGGGACCGGAC
2613['Thiol-disulphide oxidoreductase SoxS precursor; periplasmic regulatory thioredoxin']	49	64	+	12.9329	8.48e-06	0.103	GCCCGCGACGACGGAC
3544['4.5S-RNP protein, GTP-binding export factor, part of signal recognition particle with 4.5 RNA, ffh family (fifty four homolog)']	59	74	+	12.9329	8.48e-06	0.103	GGCCGCGAGACCGGAC
2536['Urease gamma subunit (Urea amidohydrolase gamma subunit)']	64	79	+	12.9207	8.58e-06	0.103	GTCCGGAAGGGCGGTC
1687['putative oxidoreductase; putative 3-hydroxyisobutyrate dehydrogenase']	55	70	+	12.9085	8.76e-06	0.103	GTCCGCCCGTTCGACC
2747['conserved protein of unknown function']	86	101	+	12.9085	8.76e-06	0.103	GGTCGAGGCGGCGGAC
1688['conserved membrane protein of unknown function']	197	212	+	12.9085	8.76e-06	0.103	GGTCGAGCGGGCGGAC
3575['conserved hypothetical protein']	18	33	+	12.878	9.13e-06	0.103	GACCGGCTTCTCGGAC
21['putative nifU protein, iron-sulfur cluster scaffold homolog']	198	213	+	12.878	9.13e-06	0.103	GTCCGCCATTGCGGGC
1142['Lignin degradation protein']	58	73	+	12.8659	9.31e-06	0.103	GTGCGATGGATCGAAC
1273['Biotin--[acetyl-CoA carboxylase] synthetase protein']	339	354	+	12.8598	9.5e-06	0.103	GTCCTCTTCGGCGGAC
3828['Import inner membrane translocase subunit Tim44']	339	354	+	12.8598	9.5e-06	0.103	ATCCGGCCTTGCGGAC
3333['conserved hypothetical protein']	9	24	+	12.8537	9.55e-06	0.103	GTTCGCCTGGCCGAGC
1146['putative branched-chain amino acid transport permease']	151	166	+	12.8537	9.55e-06	0.103	GTTCGGCTCCGCGACC
1938['conserved protein of unknown function']	36	51	+	12.8354	9.91e-06	0.103	GTCCGATCCGCCGAGC
3234['Fructokinase-1']	210	225	+	12.8354	9.91e-06	0.103	GTCCGCCTGCACGACC
4010["3'-5' exonuclease"]	20	35	+	12.8293	1.01e-05	0.103	GTCCTCGCCTACGGAC
3311['protein of unknown function']	65	80	+	12.8293	1.01e-05	0.103	GTCCGCCACCTGGGAC
1622['IspD/ispF bifunctional enzyme [Includes: 2-C-methyl-D-erythritol 4- phosphate cytidylyltransferase (4-diphosphocytidyl-2C- methyl-D-erythritol synthase) (MEP cytidylyltransferase) (MCT); 2-C- methyl-D-erythritol 2,4-cyclodiphosphate synthase (MECPS) (MECDP-synthase)]']	132	147	+	12.8293	1.01e-05	0.103	GTCGGTCACCCCGGAC
2071['putative enzyme']	184	199	+	12.8293	1.01e-05	0.103	GTCAGCCCTACCGGAC
4011['protein of unknown function']	259	274	+	12.8293	1.01e-05	0.103	GTCCTCGCCTACGGAC
3717['Cyclopropane-fatty-acyl-phospholipid synthase']	361	376	+	12.8293	1.01e-05	0.103	GTCCACATGCCCGGAC
903['conserved protein of unknown function']	299	314	+	12.8232	1.02e-05	0.103	GTTCGACGTGCCGGTC
1521['conserved protein of unknown function']	14	29	+	12.8171	1.04e-05	0.103	GTCAGCCGCTCCGAAC
3977['Putative branched-chain amino acid ABC transporter, ATP-binding protein']	361	376	+	12.8171	1.04e-05	0.103	ATCCGGCTGTGCGGAC
903['conserved protein of unknown function']	274	289	+	12.811	1.05e-05	0.103	GTTCGGTGGTGCGGGC
3451['Putative carbon monoxide dehydrogenase medium subunit, coxM-like protein']	10	25	+	12.8049	1.08e-05	0.103	GTTCGTCGCGGCAGAC
3298['ABC transporter, substrate binding protein (Spermidine/putrescine)']	56	71	+	12.8049	1.08e-05	0.103	GTTCGTCGCCGGGGAC
4228['Phenylalanyl-tRNA synthetase alpha chain (Phenylalanine--tRNA ligase alpha chain)']	69	84	+	12.8049	1.08e-05	0.103	GTCCGCGAATCCGGCC
2731['Threonine aldolase']	74	89	+	12.8049	1.08e-05	0.103	CTTCGGTCCGGCGGAC
421['putative inositol monophosphatase protein']	81	96	+	12.8049	1.08e-05	0.103	GCCCGCCTCCACGAAC
3202['putative dual serine/threonine-protein kinase/phosphatase']	172	187	+	12.8049	1.08e-05	0.103	GTTCACCTGGGCGGAC
3522['multifunctional: acyl-CoA thioesterase I; protease I; lysophospholipaseL(I)']	174	189	+	12.8049	1.08e-05	0.103	CTTCGCCCCGGCGAAC
1088['putative ABC multidrug transporter, fused ATPase and permease domains']	186	201	+	12.8049	1.08e-05	0.103	CTTCGGCGTGCCGGAC
818['Hemolysin III']	104	119	+	12.7927	1.1e-05	0.103	GACCGCGCTGTCGAAC
2060['phenylacetyl-CoA ligase']	208	223	+	12.7927	1.1e-05	0.103	GTCCGCATCGGCGACC
1837['protein of unknown function']	23	38	+	12.7866	1.13e-05	0.103	GTCCGAGCCTCCGGAA
1836['exported protein of unknown function']	148	163	+	12.7866	1.13e-05	0.103	GTCCGAGCCTCCGGAA
664['Fructose-bisphosphate aldolase']	96	111	+	12.7805	1.15e-05	0.103	GGTCGCCGCGTCGAAC
61['Glucose-6-phosphate isomerase (GPI) (Phosphoglucose isomerase) (PGI) (Phosphohexose isomerase) (PHI)']	97	112	+	12.7805	1.15e-05	0.103	GGTCGGTGTGCCGGAC
3382['conserved protein of unknown function']	210	225	+	12.7805	1.15e-05	0.103	GTTCGCAGCCGCGACC
1483['50S ribosomal subunit protein L16']	333	348	+	12.7805	1.15e-05	0.103	GATCGTCGCCGCGAAC
2083['Exodeoxyribonuclease V alpha subunit protein']	141	156	+	12.7744	1.18e-05	0.103	GTTCACGAGCCCGGAC
3320['Glycosyl transferase, group 1 family protein precurssor']	306	321	+	12.7744	1.18e-05	0.103	TTTCGCCAGCGCGGAC
3524['conserved membrane protein of unknown function']	339	354	+	12.7744	1.18e-05	0.103	GTCCGCTCCGGCGAAA
662['Ribulose bisphosphate carboxylase small chain (RuBisCO small subunit)']	344	359	+	12.7744	1.18e-05	0.103	GACCGACACCTCGGAC
1686['conserved protein of unknown function']	3	18	+	12.7622	1.21e-05	0.103	GCCCGCATGGTCGGAC
3183['Enoyl-CoA hydratase']	41	56	+	12.7622	1.21e-05	0.103	GGCCGATGCTGCGGAC
2576['Glutathione-dependent formaldehyde-activating GFA (fragment)']	124	139	+	12.7622	1.21e-05	0.103	GTCCGCCGCAACGAGC
3760['Hydroxyethylthiazole kinase']	194	209	+	12.7622	1.21e-05	0.103	GTCCGCTGAAGCGGGC
2575['glutathione-dependent formaldehyde-activating GFA (fragment)']	305	320	+	12.7622	1.21e-05	0.103	GTCCGCCGCAACGAGC
1179['putative arginyl-tRNA--protein transferase']	252	267	+	12.7561	1.22e-05	0.103	GTCCGCACCGACTGAC
1856['Putative ATP-dependent RNA helicase']	141	156	+	12.75	1.23e-05	0.103	GTTCGGCGACACGGTC
2308['Protein csaA']	28	43	+	12.7439	1.27e-05	0.103	CTCCGGGTCAGCGGAC
3919['putative thiamine biosynthesis protein HI_0357']	32	47	+	12.7439	1.27e-05	0.103	CTCCGCCGGACCGAAC
3097['protein of unknown function']	86	101	+	12.7439	1.27e-05	0.103	GTCCGCCGACCTGAAC
2318['Ribose-phosphate pyrophosphokinase (RPPK) (Phosphoribosyl pyrophosphate synthetase) (P-Rib-PP synthetase) (PRPP synthetase)']	280	295	+	12.7439	1.27e-05	0.103	GTCCCGGCTGACGGAC
734['Putative Soluble lytic murein transglycosylase, putative Phage lysis protein']	297	312	+	12.7439	1.27e-05	0.103	GTCGGATCCGGCGGAC
3002['High-affinity branched-chain amino acid transport ATP-binding protein livG']	173	188	+	12.7378	1.28e-05	0.103	GCTCGGTGGTGCGGAC
4093['putative transposase IS66 family']	46	61	+	12.7317	1.32e-05	0.103	GACCGGCCATACGGAC
2440['Glutathione-dependent formaldehyde-activating GFA']	97	112	+	12.7317	1.32e-05	0.103	GTTCGCCGGCAAGGAC
450['conserved protein of unknown function']	143	158	+	12.7317	1.32e-05	0.103	GTCCGGGGCCTGGAAC
3963['conserved exported protein of unknown function']	293	308	+	12.7317	1.32e-05	0.103	GGCCGAATGCCCGGAC
457['conserved exported protein of unknown function']	3	18	+	12.7195	1.34e-05	0.103	GACCGAGTGGTCGGAC
1614['Arylesterase']	25	40	+	12.7195	1.34e-05	0.103	GTCCGCAAGGCCGAGC
244['conserved protein of unknown function; putative FlgJ like protein']	221	236	+	12.7195	1.34e-05	0.103	GTCCGACCAGGCGATC
1633['Protein mazG']	351	366	+	12.7195	1.34e-05	0.103	GTCCGGCAACGCGATC
1594['Uridylate kinase (UK) (Uridine monophosphate kinase) (UMP kinase)']	49	64	+	12.7134	1.36e-05	0.103	ATCCGGCAAGCCGGAC
2106['AcrB/AcrD/AcrF family protein']	52	67	+	12.7134	1.36e-05	0.103	ATCCGGCAAGCCGGAC
3268['Coenzyme PQQ synthesis protein D']	254	269	+	12.7134	1.36e-05	0.103	GTCCGACACGCCGGAA
2389['Glycine betaine/L-proline transport ATP-binding protein proV']	258	273	+	12.7134	1.36e-05	0.103	GTCGGCGCCAACGGAC
4161['Thymidine phosphorylase']	153	168	+	12.7073	1.37e-05	0.103	GCTCGAGGCTGCGGAC
1612['Pyruvate dehydrogenase E1 component, beta subunit']	153	168	+	12.7012	1.4e-05	0.103	GTCCGACCCGGCGAAG
3073['putative sugar-binding periplasmic protein']	357	372	+	12.7012	1.4e-05	0.103	GTCCGGCACGCAGAAC
2730['Glutamate synthase [NADPH] large chain (NADPH-GOGAT)']	375	390	+	12.7012	1.4e-05	0.103	GTCCGCCGGACCGAAG
2750['Cyclopropane-fatty-acyl-phospholipid synthase']	20	35	+	12.6951	1.41e-05	0.103	GTTCGGCGGGACGATC
759['putative metallo-hydrolase/oxidoreductase']	256	271	+	12.689	1.43e-05	0.103	GTTGGCACGGGCGGAC
90['putative phage repressor protein; probable autocatalytic cleavage (S24/S26 family peptidase)']	103	118	+	12.6768	1.45e-05	0.103	GTCCGAGGCGACGATC
3245['Rhodanese']	107	122	+	12.6768	1.45e-05	0.103	GTCCGCGGAAGCGACC
3773['Tripartite ATP-independent periplasmic transporter DctQ component']	166	181	+	12.6768	1.45e-05	0.103	GTCCGCAAGGGCGACC
1694['ABC transporter, membrane spanning protein (Amino acid)']	174	189	+	12.6768	1.45e-05	0.103	GTCCGCAAGGGCGATC
1296['conserved hypothetical protein; putative membrane protein']	326	341	+	12.6768	1.45e-05	0.103	GCCCGCTTTTCCGGAC
3252['Putative cytochrome c protein']	174	189	+	12.6707	1.46e-05	0.103	GTCGGAACGGCCGGAC
3827['FxsA cytoplasmic membrane protein']	337	352	+	12.6707	1.46e-05	0.103	GTCCGCAAGGCCGGAT
200['Flagellar M-ring protein FliF']	2	17	+	12.6646	1.48e-05	0.103	GCTCGGCGACGCGAAC
1144['conserved exported protein of unknown function']	53	68	+	12.6646	1.48e-05	0.103	GGTCGCGGAGCCGAAC
4024['conserved protein of unknown function']	166	181	+	12.6646	1.48e-05	0.103	GCTCGTGGAGGCGGAC
1960['Nitrogen fixation protein fixH']	230	245	+	12.6646	1.48e-05	0.103	GTTCGCCATCTCGGTC
2213['Galactose 1-dehydrogenase']	147	162	+	12.6585	1.5e-05	0.103	CTCCGGCGAGGCGAAC
645['Sulfatase']	352	367	+	12.6585	1.5e-05	0.103	GTCAGCTTCTCCGGAC
1164['putative Exopolyphosphatase']	365	380	+	12.6585	1.5e-05	0.103	GTCCGGGCGCAGGAAC
3420['conserved protein of unknown function']	119	134	+	12.6463	1.53e-05	0.104	GTTCCTCGCTCCGGAC
2318['Ribose-phosphate pyrophosphokinase (RPPK) (Phosphoribosyl pyrophosphate synthetase) (P-Rib-PP synthetase) (PRPP synthetase)']	381	396	+	12.628	1.56e-05	0.106	GTCAGAACGGGCGGAC
380['Alcohol dehydrogenase']	63	78	+	12.622	1.57e-05	0.106	GTTCGAGCTTCCGGTC
486['putative Glucose/sorbosone dehydrogenase']	51	66	+	12.6159	1.61e-05	0.108	GTCCGGGACGGCGAAA
2493['Putative transmembrane protein (fragment)']	172	187	+	12.6037	1.64e-05	0.108	GTCCGTATCACCGGCC
890['Phage phi-C31 major capsid gp36-like protein']	321	336	+	12.6037	1.64e-05	0.108	GACCGGGAAGCCGAAC
472['Methyl-accepting chemotaxis protein']	17	32	+	12.5915	1.66e-05	0.108	GGTCGTCTCACCGGAC
3408['conserved exported protein of unknown function']	24	39	+	12.5915	1.66e-05	0.108	GTCCGGCTACTCGACC
595['conserved hypothetical protein ; putative Carboxymuconolactone decarboxylase']	135	150	+	12.5915	1.66e-05	0.108	GACCGTTTCCGCGAAC
1415['exported protein of unknown function']	154	169	+	12.5915	1.66e-05	0.108	GCTCGCCTATCCGGAC
1033['conserved hypothetical protein']	90	105	+	12.5854	1.69e-05	0.108	TTCCGTCCATGCGGAC
3000['Salicylaldehyde dehydrogenase']	174	189	+	12.5854	1.69e-05	0.108	TTCCGTAGCCTCGGAC
3061['Extracellular ligand-binding receptor']	216	231	+	12.5854	1.69e-05	0.108	TTCCGTCACCCCGAAC
2114['putative hydrolase']	114	129	+	12.5793	1.71e-05	0.108	GTTCGTGTACGCGGCC
1193['putative membrane protein']	10	25	+	12.5732	1.76e-05	0.108	GTTCTCTCGACCGGAC
2972['Pectin degradation protein kdgF']	143	158	+	12.5732	1.76e-05	0.108	TTTCGACCTGCCGGAC
3641['conserved protein of unknown function (Predicted metal-sulfur cluster biosynthetic enzyme)']	273	288	+	12.5732	1.76e-05	0.108	GTCCTGTCTCGCGAAC
3642['NnrS family protein']	119	134	+	12.561	1.8e-05	0.108	ATTCGCCCTGGCGAAC
1402['protein of unknown function']	215	230	+	12.561	1.8e-05	0.108	GTTCGGCGCCTCCAAC
2313['Prolipoprotein diacylglyceryl transferase']	227	242	+	12.561	1.8e-05	0.108	GTTCGTGCCGTTGGAC
2093['tRNA delta(2)-isopentenylpyrophosphate transferase (IPP transferase) (Isopentenyl-diphosphate:tRNA isopentenyltransferase) (IPTase) (IPPT)']	368	383	+	12.561	1.8e-05	0.108	GCCCGCTATTGCGGAC
2722['conserved protein of unknown function']	374	389	+	12.561	1.8e-05	0.108	GTTCGCTCCGCGGAAC
3814['Ribosomal RNA small subunit methyltransferase G']	209	224	+	12.5549	1.81e-05	0.108	GTCCATACCACCGGAC
2904['conserved protein of unknown function']	1	16	+	12.5488	1.84e-05	0.108	GTTCGCTGAACCGGGC
1495['50S ribosomal subunit protein L15']	7	22	+	12.5488	1.84e-05	0.108	GACCGGTTCGTCGAAC
2350['Poly(A) polymerase']	110	125	+	12.5488	1.84e-05	0.108	GTTCGTCGAACCGGTC
2996['putative lipid carrier protein-like protein']	123	138	+	12.5488	1.84e-05	0.108	GACCGGGTTCTCGAAC
1494['50S ribosomal subunit protein L30']	233	248	+	12.5488	1.84e-05	0.108	GACCGGTTCGTCGAAC
1972['NADPH:quinone reductase']	269	284	+	12.5488	1.84e-05	0.108	GGCCGTGCTGTCGAAC
1704['putative 3-phenylpropionic acid transporter']	366	381	+	12.5488	1.84e-05	0.108	GGTCGTGATCCCGGAC
2816['putative multidrug resistance protein B (drug efflux transporter, EmrB-like)']	23	38	+	12.5427	1.9e-05	0.109	GTCCCGCTCACCGAAC
329['putative phage integrase']	208	223	+	12.5427	1.9e-05	0.109	GTCCGCAGTCTCGGAG
76['putative polyP-AMP phosphotransferase (polyphosphate kinase 2) (PPK2)']	238	253	+	12.5427	1.9e-05	0.109	GTCCCCCACTGCGAAC
783['putative exoD-like membrane protein']	319	334	+	12.5427	1.9e-05	0.109	GTCTGCGCTATCGGAC
3167['conserved protein of unknown function']	322	337	+	12.5427	1.9e-05	0.109	GTCCGGATTCGCTGAC
914['Cytochrome c-type biogenesis protein cycK']	266	281	+	12.5366	1.91e-05	0.109	GTTCGACGCTGCGACC
2066['Phenylacetic acid degradation protein paaC']	272	287	+	12.5366	1.91e-05	0.109	GGTCGTGCGCTCGAAC
158['putative sarcosine/opine oxidase subunit B-like dehydrogenase; FAD-dependent dehydrogenase']	119	134	+	12.5305	1.98e-05	0.11	GTTCCAGTCGCCGGAC
1424['Phage portal protein, lambda family']	264	279	+	12.5305	1.98e-05	0.11	GTCCGGTTCCGGGAAC
2542['high-affinity branched-chain amino acid ABC transporter (ATP-binding protein)']	325	340	+	12.5305	1.98e-05	0.11	GTTCGCGTCAGCCGAC
4003['protein of unknown function']	378	393	+	12.5305	1.98e-05	0.11	GTCCGGTCCTGGGAAC
2839['Mannitol 2-dehydrogenase']	117	132	+	12.5183	2.03e-05	0.111	GTTCGCTCGCGCGAAG
3041['transposase']	270	285	+	12.5183	2.03e-05	0.111	GTTTGCCGCGTCGAAC
1285['putative response regulator in two-component regulatory system (CheY-like protein)']	304	319	+	12.5183	2.03e-05	0.111	GGCCGTACCGTCGAAC
699['membrane protein of unknown function']	358	373	+	12.5183	2.03e-05	0.111	GTCCGTGAATGCGGGC
3234['Fructokinase-1']	98	113	+	12.5061	2.08e-05	0.111	GGTCGGCTCCACGAAC
4268['conserved protein of unknown function']	170	185	+	12.5061	2.08e-05	0.111	GATCGTCGGATCGGAC
1328['putative inorganic polyphosphate/ATP-NAD kinase']	171	186	+	12.5061	2.08e-05	0.111	GTTCGAACCCGCGACC
1918['Dihydroneopterin aldolase']	350	365	+	12.5061	2.08e-05	0.111	GCTCGGTATCGCGGAC
1284['conserved protein of unknown function']	351	366	+	12.5061	2.08e-05	0.111	GTTCGACGGTACGGCC
2500['transposase']	47	62	+	12.5	2.16e-05	0.112	GTCCGCATCCGCGAAA
2780['putative transcriptional regulator protein, LysR family']	65	80	+	12.5	2.16e-05	0.112	TTCCGCAGCGTCGAAC
1609['Enolase (2-phosphoglycerate dehydratase) (2-phospho-D- glycerate hydro-lyase)']	215	230	+	12.5	2.16e-05	0.112	CTCCGATGGCCCGAAC
2175['conserved protein of unknown function']	234	249	+	12.5	2.16e-05	0.112	GTCGGTCGCCACGAAC
2750['Cyclopropane-fatty-acyl-phospholipid synthase']	308	323	+	12.5	2.16e-05	0.112	GTTCGACCCCAAGGAC
1779['thymidylate kinase']	195	210	+	12.4939	2.17e-05	0.112	GTTCGCGAGGTCGAGC
1330['putative cytochrome b561']	231	246	+	12.4939	2.17e-05	0.112	GGTCGCGGGTTCGAAC
2099['Dihydrofolate reductase']	62	77	+	12.4878	2.24e-05	0.114	GTTCTACGTGGCGGAC
3782['conserved protein of unknown function']	218	233	+	12.4878	2.24e-05	0.114	GTTCGGACCGTCGGAT
4159['Purine nucleoside phosphorylase 1']	293	308	+	12.4878	2.24e-05	0.114	GTTCGCGTCAGCGGAT
3580['putative two-component response regulator protein']	36	51	+	12.4756	2.28e-05	0.114	GTTCGCGCTGGAGAAC
4161['Thymidine phosphorylase']	81	96	+	12.4756	2.28e-05	0.114	GTCCGAACTGGCGATC
4228['Phenylalanyl-tRNA synthetase alpha chain (Phenylalanine--tRNA ligase alpha chain)']	149	164	+	12.4756	2.28e-05	0.114	GTCCGACATGGCGATC
1403['protein of unknown function']	162	177	+	12.4756	2.28e-05	0.114	GCTCGCCAACCCGAAC
746['Choline dehydrogenase']	273	288	+	12.4756	2.28e-05	0.114	GTTCGGCGGCTCGAAG
152['putative polar amino acid ABC transporter, inner membrane subunit']	22	37	+	12.4695	2.33e-05	0.116	TTCCGAGCTGACGGAC
2919['protein of unknown function']	28	43	+	12.4695	2.33e-05	0.116	GTCCGTGACGACAGAC
4008['protein of unknown function']	115	130	+	12.4634	2.35e-05	0.116	GCTCGTCGCAGCGAAC
1481['50S ribosomal subunit protein L22']	183	198	+	12.4634	2.35e-05	0.116	GTTCGTGAAGGCGGCC
429['Sensory box/GGDEF family protein']	193	208	+	12.4634	2.35e-05	0.116	GATCGTGACCGCGAAC
665['Transketolase (TK)']	57	72	+	12.4573	2.42e-05	0.117	GTTCTCGCAGACGGAC
1238['conserved protein of unknown function']	106	121	+	12.4573	2.42e-05	0.117	GTCCGCCGGATCGAAG
4002['conserved exported protein of unknown function']	180	195	+	12.4573	2.42e-05	0.117	GTTCCCAGGACCGGAC
1542['conserved protein of unknown function']	105	120	+	12.4512	2.42e-05	0.117	GTTCGAGTGGGCGATC
1467['RNA polymerase, beta prime subunit']	14	29	+	12.4451	2.48e-05	0.118	GACCGTGAAGTCGGAC
1298['aspartate carbamoyltransferase (catalytic subunit)']	48	63	+	12.4451	2.48e-05	0.118	GTCCGTGGGTGCGAAG
933['exported protein of unknown function']	61	76	+	12.4451	2.48e-05	0.118	GACCGCATCGACGAAC
1788['conserved membrane protein of unknown function']	43	58	+	12.439	2.49e-05	0.118	TTCCGACAAGCCGGAC
148['FNR/CRP family transcriptional regulator; FixKf-related']	31	46	+	12.4329	2.51e-05	0.118	GATCGGAACGTCGGAC
4206['conserved protein of unknown function']	318	333	+	12.4329	2.51e-05	0.118	GTTCGGAAGACCGGTC
1708['putative ABC transporter protein']	346	361	+	12.4329	2.51e-05	0.118	GGTCGTGAGACCGGAC
1034['putative Epimerase/dehydratase']	194	209	+	12.4268	2.56e-05	0.119	GTCCGCATGGACGGAA
2647['conserved exported protein of unknown function']	227	242	+	12.4268	2.56e-05	0.119	GTCCGCGACGACAAAC
1829['putative nucleoside diphosphate epimerase protein']	330	345	+	12.4268	2.56e-05	0.119	GTCCGCAGCACCGAAG
499['Enoyl-[acyl-carrier-protein] reductase (NADH)']	102	117	+	12.4207	2.57e-05	0.12	GATCGGGCGATCGAAC
1561['conserved hypothetical protein']	60	75	+	12.4146	2.63e-05	0.121	GTCCGGGCTGATGAAC
1095['membrane protein of unknown function']	163	178	+	12.4146	2.63e-05	0.121	GACCGACAACCCGAAC
3347['protein of unknown function']	305	320	+	12.4146	2.63e-05	0.121	GTCTGGTCAGGCGAAC
2178['conserved exported protein of unknown function']	39	54	+	12.4024	2.67e-05	0.121	GTTCGGGATGGCGGAT
1040['Glycosyl hydrolase domain protein']	120	135	+	12.4024	2.67e-05	0.121	GGCCGAGTCGACGAAC
888['conserved membrane protein of unknown function']	139	154	+	12.4024	2.67e-05	0.121	GGCCGAGGCATCGAAC
4065['putative phosphonate transport ATP-binding protein phnK (ABC superfamily, atp_bind)/ C-P lyase component']	314	329	+	12.4024	2.67e-05	0.121	GTTCGTCTGCTCAGAC
2936['O-antigen polymerase']	15	30	+	12.3963	2.69e-05	0.121	GTCCGCAAGGACCGAC
3506['GTP-binding protein typA/bipA (Tyrosine phosphorylated protein A)']	73	88	+	12.3902	2.7e-05	0.121	GTTCGAGGAAGCGGGC
630['Putative Multicopper oxidase; putative Copper resistance protein A']	197	212	+	12.3902	2.7e-05	0.121	GCTCGCCGAAGCGAAC
767['conserved protein of unknown function']	234	249	+	12.3902	2.7e-05	0.121	GGTCGCCAAGGCGAAC
2919['protein of unknown function']	295	310	+	12.378	2.75e-05	0.122	GTTCGATCCCTCGACC
3189['conserved exported protein of unknown function']	14	29	+	12.372	2.8e-05	0.122	GTCCGGGTAGGTGAAC
2561['conserved exported protein of unknown function']	23	38	+	12.372	2.8e-05	0.122	GTCCTTCTGCTCGAAC
1229['putative transmembrane succinoglycan biosynthesis transport protein']	53	68	+	12.372	2.8e-05	0.122	GTTGGAGAGGCCGGAC
3873['conserved hypothetical protein']	141	156	+	12.372	2.8e-05	0.122	TTCCGTTGTGTCGGAC
3576['Homoserine O-succinyltransferase']	168	183	+	12.372	2.8e-05	0.122	GTCCACCTGTTCGAAC
273['putrescine transport protein (ABC superfamily, membrane)']	220	235	+	12.372	2.8e-05	0.122	GTTCGTCATCCCCGAC
1213['ABC phosphate transporter, inner membrane subunit PstC3']	206	221	+	12.3598	2.84e-05	0.123	GTTCTTCGTGTCGGAC
2405['AraC-type transcriptional regulator domain protein']	232	247	+	12.3598	2.84e-05	0.123	GTTGGCTCGTTCGGAC
644['Acid phosphatase']	45	60	+	12.3537	2.85e-05	0.123	GTCCGGAGAAGCTGAC
1238['conserved protein of unknown function']	148	163	+	12.3476	2.87e-05	0.123	GTCCGTGATCTCGAGC
3478['Dihydrolipoamide succinyltransferase component of 2-oxoglutarate dehydrogenase complex (E2); acid-inducible']	247	262	+	12.3476	2.87e-05	0.123	GTTCGTTACACCGGCC
1614['Arylesterase']	51	66	+	12.3415	2.91e-05	0.124	GTCCGCCATCTCCAAC
3679['Cytochrome c oxidase subunit I type']	93	108	+	12.3415	2.91e-05	0.124	TTCCGCTATCCCGAAC
2458['conserved membrane protein of unknown function']	284	299	+	12.3354	2.93e-05	0.124	GTTCGCATTCGCGACC
3933['conserved exported protein of unknown function']	117	132	+	12.3293	2.99e-05	0.126	CTTCGACTTCGCGGAC
2955['Aspartate aminotransferase']	20	35	+	12.3171	3.03e-05	0.126	GTTCATCGTCGCGAAC
3971['conserved protein of unknown function']	47	62	+	12.3171	3.03e-05	0.126	GTCCGTCAACTCGACC
609['hypothetical protein']	120	135	+	12.3171	3.03e-05	0.126	GTCCGTAACCTCGACC
2964['Protein yciE']	362	377	+	12.3171	3.03e-05	0.126	GTTCGTGTCCCGGAAC
970['hypothetical protein']	17	32	+	12.3049	3.07e-05	0.126	GTTCGTAGTACCGGTC
2084['conserved protein of unknown function']	107	122	+	12.3049	3.07e-05	0.126	GTCCGTGTGATCGACC
2382['putative transcriptional regulator protein, LuxR family']	162	177	+	12.3049	3.07e-05	0.126	GTCCGGTTTGACGATC
1815['Putative ABC transporter (permease protein)']	276	291	+	12.3049	3.07e-05	0.126	GATCGGCATTTCGGAC
369['putative ABC transporter, periplasmic binding protein']	39	54	+	12.2988	3.14e-05	0.127	CTCCGTCGATCCGAAC
2408['conserved protein of unknown function']	184	199	+	12.2988	3.14e-05	0.127	CTCCGATCGCTCGAAC
3459['formate dehydrogenase formation protein, subunit FdhD']	200	215	+	12.2988	3.14e-05	0.127	GTTCCATCACCCGGAC
2781['Short-chain type dehydrogenase/reductase']	256	271	+	12.2988	3.14e-05	0.127	GTTCCACTACCCGGAC
2481['FAD dependent oxidoreductase']	126	141	+	12.2866	3.25e-05	0.13	GTTCGCCGATTCGGAA
3811['chromosome partitioning protein']	161	176	+	12.2866	3.25e-05	0.13	GTTCGACTCCCGGAAC
3503['conserved protein of unknown function']	364	379	+	12.2866	3.25e-05	0.13	GTTCGCTGCTATGGAC
860['Acylphosphatase']	299	314	+	12.2744	3.29e-05	0.131	GTTCGCAATACCGGGC
2845['putative peptide transport fused subunits of ABC superfamily: ATP-binding components']	170	185	+	12.2683	3.34e-05	0.133	CTCCGTTGACACGGAC
4241['conserved exported protein of unknown function']	155	170	+	12.2622	3.36e-05	0.133	GATCGAGTTTGCGGAC
2534['conserved exported protein of unknown function']	167	182	+	12.2622	3.36e-05	0.133	GATCGACGTCTCGAAC
1548['conserved protein of unknown function']	240	255	+	12.2622	3.36e-05	0.133	GATCGTCGATCCGAAC
130['L-idonate 5-dehydrogenase, NAD-binding']	21	36	+	12.2561	3.46e-05	0.133	GTTCTCACTGACGGAC
1638['conserved protein of unknown function']	47	62	+	12.2561	3.46e-05	0.133	CTTCGGATCACCGGAC
3400['conserved protein of unknown function']	60	75	+	12.2561	3.46e-05	0.133	GTCAGCCTGATCGAAC
1792['protein of unknown function']	119	134	+	12.2561	3.46e-05	0.133	GTCCGCTACTGTGAAC
253['Alpha-glucoside transport system permease protein aglF']	167	182	+	12.2561	3.46e-05	0.133	CTTCGACGCATCGGAC
1236['50S ribosomal subunit protein L13']	251	266	+	12.2561	3.46e-05	0.133	GTTCTTGACCACGGAC
388['Glutamate--cysteine ligase, chloroplastic']	351	366	+	12.2561	3.46e-05	0.133	GTTCAATCAGCCGGAC
3255['ABC transporter ATP-binding protein putative taurine ATPase']	21	36	+	12.2439	3.56e-05	0.136	GTTCGGCTTGACGGAA
1599['Group 1 outer membrane protein']	49	64	+	12.2439	3.56e-05	0.136	GTTCTTGATGGCGGAC
334['putative amino acid transport protein, ATP-binding protein']	141	156	+	12.2195	3.7e-05	0.141	GATCGGAGTCTCGAAC
2077['Ketol-acid reductoisomerase (Acetohydroxy-acid isomeroreductase) (Alpha-keto-beta-hydroxylacil reductoisomerase)']	164	179	+	12.2134	3.81e-05	0.145	CTTCGACGATGCGGAC
1825['conserved hypothetical protein; putative signal peptide; putative glycosyltransferase']	197	212	+	12.2134	3.81e-05	0.145	GTTCCTGAAGCCGGAC
4000['Oxidoreductase domain protein']	107	122	+	12.2012	3.89e-05	0.145	GTCCGAATACGCGATC
968['Putative transcriptional regulator, XRE family']	213	228	+	12.2012	3.89e-05	0.145	GACCGGTACTACGAAC
2519['D-hydantoinase/dihydropyrimidinase']	238	253	+	12.2012	3.89e-05	0.145	GACCGCATTGACGAAC
2381['TonB-dependent hemoglobin/transferrin/lactoferrin family receptor']	321	336	+	12.2012	3.89e-05	0.145	GATCGTCAAACCGGAC
852['Copper-transporting ATPase 1']	26	41	+	12.1951	3.92e-05	0.145	GTCCCAGAACTCGGAC
618['Heavy metal translocating P-type ATPase']	100	115	+	12.1951	3.92e-05	0.145	GTCGGCATCAACGGAC
1771['putative osmoprotectant uptake system ATP-binding protein yehX']	195	210	+	12.1951	3.92e-05	0.145	GTCCAGAACATCGGAC
851['protein of unknown function']	324	339	+	12.1951	3.92e-05	0.145	GTCCCAGAACTCGGAC
335['Glyoxylate reductase']	124	139	+	12.189	3.94e-05	0.146	GTTCGACGAACCGACC
3501['MFS permease']	3	18	+	12.1829	4.02e-05	0.147	GTCCATAGCAGCGAAC
1020['protein of unknown function']	49	64	+	12.1829	4.02e-05	0.147	GTTCCCGAAACCGGAC
3571['putative Lon family ATP-dependent protease']	109	124	+	12.1829	4.02e-05	0.147	GTCCGCAATGCCGAAG
1828['putative glycosyltransferase protein']	174	189	+	12.1829	4.02e-05	0.147	CTCCGCGAGATCGAAC
1184['conserved exported protein of unknown function']	31	46	+	12.1707	4.11e-05	0.149	GTTCGCCCAGATGAAC
1014['TRAP transporter 4TM/12TM fusion protein']	292	307	+	12.1707	4.11e-05	0.149	TTTCGGGCCAACGAAC
3321['Conserved hypothetical protein ; putative membrane protein ; putative Polysaccharide Biosynthesis protein']	81	96	+	12.1585	4.17e-05	0.15	GTTCCCTTGTTCGGAC
164['acyl-CoA ligase; succinyl-CoA synthetase superfamily protein']	205	220	+	12.1585	4.17e-05	0.15	CTTCGAGGTGGCGAAC
130['L-idonate 5-dehydrogenase, NAD-binding']	266	281	+	12.1585	4.17e-05	0.15	TTTCGGTGGAGCGAAC
2161['S-adenosylmethionine:diacylglycerol 3-amino-3-carboxypropyl transferase protein']	116	131	+	12.1463	4.22e-05	0.151	GTTCGAGCAGACGATC
2104['conserved exported protein of unknown function']	81	96	+	12.1402	4.29e-05	0.152	GTTCGACGACAAGGAC
664['Fructose-bisphosphate aldolase']	168	183	+	12.1402	4.29e-05	0.152	GTTCGAAAGCCAGGAC
2689['putative flagellar motor protein MotB']	238	253	+	12.1402	4.29e-05	0.152	GTCGGCAATGGCGAAC
2384['protein of unknown function']	75	90	+	12.128	4.35e-05	0.152	GTTCGTTCCTACCGAC
82['heat shock protein HSP33; putative redox-sensitive activity (oxidized state activated)']	166	181	+	12.128	4.35e-05	0.152	GTTCGATGAGGCGGAG
2963['Molybdenum transport system permease protein modB']	263	278	+	12.128	4.35e-05	0.152	GTTCCGGGACACGAAC
402['ATP phosphoribosyltransferase regulatory subunit']	321	336	+	12.128	4.35e-05	0.152	GTTCCGGAAGCCGAAC
4231['conserved protein of unknown function']	353	368	+	12.128	4.35e-05	0.152	GTTCGCAGCAGAGAAC
270['Putrescine-binding periplasmic protein']	375	390	+	12.128	4.35e-05	0.152	GGCCGACAAGTCGAAC
853['Heavy metal-dependent transcription regulator 2']	118	133	+	12.1159	4.39e-05	0.153	GATCGAAAGTGCGGAC
215['Flagellar hook-basal body complex protein FliE']	287	302	+	12.1159	4.39e-05	0.153	GATCGAAATGGCGGAC
2403['conserved exported protein of unknown function']	233	248	+	12.1098	4.42e-05	0.153	GTCCGAACGAGCCAAC
2404['protein of unknown function']	363	378	+	12.1098	4.42e-05	0.153	GTCCGAACGAGCCAAC
3465['ATP synthase subunit beta, membrane-bound, F1 sector']	89	104	+	12.0976	4.48e-05	0.154	GTTCGACGAAGCGGAT
2682['conserved protein of unknown function']	27	42	+	12.0854	4.55e-05	0.155	GTTCGGAGCGACGAAG
3932['putative D-xylulose reductase']	190	205	+	12.0854	4.55e-05	0.155	TTTCGTCTATGCGGAC
3671['conserved protein of unknown function']	214	229	+	12.0854	4.55e-05	0.155	GATCGACAAGACGGAC
3811['chromosome partitioning protein']	255	270	+	12.0854	4.55e-05	0.155	GTCCGTGTTTCCGAAG
2510['protein of unknown function']	316	331	+	12.0854	4.55e-05	0.155	ATTCGTCATGTCGGAC
711['formyl-coenzyme A transferase NAD(P)-binding']	253	268	+	12.0732	4.59e-05	0.156	GTTCGGTTTTGCGGAG
1047['protein of unknown function']	73	88	+	12.061	4.63e-05	0.156	GATCGTATCCTCGAAC
275['Acetoacetyl-coenzyme A synthetase']	24	39	+	12.0549	4.69e-05	0.158	GTCCTTCTATGCGAAC
2696['protein of unknown function']	32	47	+	12.0427	4.77e-05	0.16	GTTCAACCTGTCGAAC
2604['Sulfur dehydrogenase sub-unit SoxD precursor; hybrid diheme c-type cytochrome, iron-binding']	39	54	+	12.0244	4.84e-05	0.162	GTCCGTCATCACCAAC
3648['putative LacI family transcriptional regulator']	184	199	+	12.0183	4.86e-05	0.162	GTTCGTCGAATCGACC
1538['Bkd operon transcriptional regulator']	38	53	+	12.0122	4.95e-05	0.163	GTCCGCAGTTTCGAAG
3869['Cytochrome p450 protein']	64	79	+	12.0122	4.95e-05	0.163	GTCCGGTTATCCGAAG
458['protein of unknown function']	202	217	+	12.0122	4.95e-05	0.163	GTCCGGTTTCAAGAAC
1216['Transcriptional repressor for high-affinity phosphate uptake PhoU3']	299	314	+	12.0122	4.95e-05	0.163	GTTCACCAATCCGAAC
4160['Deoxyribose-phosphate aldolase']	351	366	+	12.0122	4.95e-05	0.163	GTCCGATCGTTTGAAC
2984['Diguanylate cyclase/phosphodiesterase']	149	164	+	11.9695	5.24e-05	0.172	CTTCGTGTAAGCGGAC
1426['conserved protein of unknown function']	287	302	+	11.9695	5.24e-05	0.172	GTTCGCCTACAAGAAC
1420['protein of unknown function']	225	240	+	11.9573	5.3e-05	0.173	GTTCGGATTCGCGAAA
3893['putative amino-acid ABC transporter permease protein y4tF']	125	140	+	11.9451	5.35e-05	0.175	GTTCGAAGATCCGATC
3466['ATP synthase subunit gamma, membrane-bound, F1 sector']	209	224	+	11.939	5.44e-05	0.176	GTCGGCAAGTTCGAAC
3161['Acetyltransferase']	235	250	+	11.939	5.44e-05	0.176	GTCCGTAATGCCGAAA
614['TRAP transporter solute receptor, TAXI family precursor']	27	42	+	11.9268	5.53e-05	0.178	ATTCGGCGATACGAAC
2165['putative permease protein']	375	390	+	11.9268	5.53e-05	0.178	GTTTGTCGACACGAAC
3375['3-demethylubiquinone-9 3-O-methyltransferase']	17	32	+	11.9146	5.56e-05	0.179	GTTCGGAATAACGGTC
3218['putative Lipase esterase']	205	220	+	11.8963	5.69e-05	0.183	TTTCGACGACACGAAC
900['Transcriptional regulator, TetR family']	225	240	+	11.872	5.79e-05	0.185	TTTCGTCGTTTCGAAC
3646['Sensor protein']	232	247	+	11.8659	5.83e-05	0.186	ATCCGTAAGGACGAAC
3030['putative CitB, response regulator containing a CheY-like receiver domain and an HTH DNA-binding domain CitB']	340	355	+	11.8537	5.88e-05	0.187	GTTCGACAAGCGGAAC
4130['protein of unknown function']	26	41	+	11.8415	5.92e-05	0.187	ATTCGCTATTCCGAAC
514['conserved exported protein of unknown function']	61	76	+	11.8415	5.92e-05	0.187	GTTCGACTTCTCCAAC
3425['conserved protein of unknown function']	190	205	+	11.8415	5.92e-05	0.187	GTTCGGGAGATCGAAG
1466['RNA polymerase, beta subunit']	301	316	+	11.8232	5.98e-05	0.188	GTTCGAAAAGCGGGAC
4056['Putative peptidase, M20 family']	249	264	+	11.7988	6.08e-05	0.191	TTTCGTCAGTTCGAAC
3892['putative amino-acid ABC transporter permease protein y4tG']	323	338	+	11.7805	6.11e-05	0.192	ATCCGTATCATCGAAC
1669['conserved protein of unknown function']	185	200	+	11.7561	6.22e-05	0.194	GTTCGTTCTGAAGAAC
2258['protein of unknown function']	306	321	+	11.7439	6.23e-05	0.194	GTTCGACTAATCGATC
3112['putative cobalamin synthesis protein cobW']	50	65	+	11.7256	6.34e-05	0.194	TTTCGTATGCACGAAC
1913['Phosphohistidine phosphatase protein']	133	148	+	11.7256	6.34e-05	0.194	GTTCGCATTCATGAAC
3111['Putative metal-binding protein (fragment)']	361	376	+	11.7256	6.34e-05	0.194	TTTCGTATGCACGAAC
4065['putative phosphonate transport ATP-binding protein phnK (ABC superfamily, atp_bind)/ C-P lyase component']	95	110	+	11.6524	6.6e-05	0.194	GTTCGACAATCCGAAG
4058['protein of unknown function']	27	42	+	11.6098	6.73e-05	0.194	GTTCGAACTGACGAAA
3380['conserved hypothetical protein; putative SAM-dependent methyltransferase']	168	183	+	11.5793	6.77e-05	0.194	GTTCGATGAAACGGAT
901['conserved protein of unknown function']	338	353	+	11.5366	6.84e-05	0.194	GTTCGAAACGACGAAA
2726['Lytic murein transglycosylase']	368	383	+	11.4817	6.92e-05	0.194	ATTCGTTAAGTCGAAC
2725['glucose-1-phosphate uridylyltransferase']	251	266	+	11.4085	7.02e-05	0.194	GTTCGACTTAACGAAT
311['TRAP dicarboxylate transporter, DctM subunit']	348	363	+	9.20122	7.18e-05	0.194	GTACGCGGTACCGCAC
1691['conserved membrane protein of unknown function']	112	127	+	9.15854	7.19e-05	0.194	GTGCGGCGATGCGCAC
198['Chemotaxis protein CheD']	155	170	+	9.12805	7.2e-05	0.194	GTACGAGCAGCCGCAC
1662['protein of unknown function']	126	141	+	9.08537	7.21e-05	0.194	GTGCGCCCGCGCGGCC
1476['50S ribosomal subunit protein L3']	160	175	+	9.08537	7.21e-05	0.194	GTCCGGGGCCCCGTTC
1634['CMP/dCMP deaminase zinc-binding']	371	386	+	9.08537	7.21e-05	0.194	GTCCGGCGGCCCGTCC
1635['Uroporphyrin-III C-methyltransferase protein']	221	236	+	8.96951	7.24e-05	0.194	GGACGGGCCGCCGGAC
377["Inosine-5'-monophosphate dehydrogenase (IMP dehydrogenase) (IMPDH) (IMPD)"]	333	348	+	8.96951	7.24e-05	0.194	GGACGCCCGGGCGGAC
691['conserved membrane protein of unknown function']	380	395	+	8.96951	7.24e-05	0.194	GACCGCGCGGGCGCAC
962['protein of unknown function']	149	164	+	8.88415	7.28e-05	0.194	GTCCGCCCGGTCGCCC
1254['Serine/threonine-specific protein phosphatase protein']	67	82	+	8.87195	7.29e-05	0.194	GTTCGCCGCCGCGCGC
564['putative Coenzyme a synthetase-like protein']	159	174	+	8.84146	7.3e-05	0.194	GTACGCGGTCCCGGTC
744['conserved exported protein of unknown function']	241	256	+	8.81098	7.32e-05	0.194	GGCCGCCGGTCCGTAC
4199['Putative Carbon monoxide dehydrogenase, coxG accessory protein']	136	151	+	8.79878	7.33e-05	0.194	GTGCGGCGTCGCGGCC
1957['6-phosphogluconate dehydrogenase, decarboxylating']	257	272	+	8.79878	7.33e-05	0.194	GTGCGGCCTGGCGGGC
2369['Benzoate transport protein']	5	20	+	8.76829	7.35e-05	0.194	GTCCGGCGGCACGCGC
709['Ammonia monooxygenase']	100	115	+	8.76829	7.35e-05	0.194	GTGCGGCGCACCGGGC
1674['Transcriptional regulator, AraC family']	142	157	+	8.75	7.38e-05	0.194	GTCTGGCCGGCCGTAC
4229['Phenylalanyl-tRNA synthetase beta chain (Phenylalanine-- tRNA ligase beta chain)']	193	208	+	8.75	7.38e-05	0.194	CTGCGCGCCGGCGGAC
3715['Glutamine synthetase II (Glutamate--ammonia ligase II) (GSII)']	347	362	+	8.75	7.38e-05	0.194	CTGCGCCGGGCCGGAC
3236['Rhizopine catabolism protein mocC']	267	282	+	8.7378	7.38e-05	0.194	GCCCGCGAGCCCGTAC
4008['protein of unknown function']	320	335	+	8.7378	7.38e-05	0.194	GGCCGCAGCGCCGTAC
743['putative GntR family transcriptional regulator']	298	313	+	8.72561	7.4e-05	0.194	GTACGGACCGGCGGCC
686['conserved exported protein of unknown function']	1	16	+	8.70732	7.41e-05	0.194	GTACGGCGCGGCCGAC
2448['Methyl-accepting chemotaxis protein']	208	223	+	8.70732	7.41e-05	0.194	GTGCGGGCCCGAGGAC
2071['putative enzyme']	39	54	+	8.68293	7.44e-05	0.194	GAGCGGCGCGCCGAAC
1023['Membrane protein']	82	97	+	8.68293	7.44e-05	0.194	GAACGCGCGCGCGAAC
1915['conserved protein of unknown function']	297	312	+	8.67683	7.44e-05	0.194	TTCCGCCCTCCCGCAC
3390['Acetyl-CoA synthetase protein']	25	40	+	8.66463	7.45e-05	0.194	GTGCGGGCCGGCGGAG
1146['putative branched-chain amino acid transport permease']	260	275	+	8.66463	7.45e-05	0.194	GTACGGCGGGCCGGAT
2661['Transcriptional regulator, AbrB family']	252	267	+	8.65244	7.46e-05	0.194	GAACGACGCGGCGGAC
2501['Transcriptional regulator, TetR family']	63	78	+	8.64024	7.48e-05	0.194	GTACGTCGTCCCGGTC
2749['Nodulation protein N']	75	90	+	8.64024	7.48e-05	0.194	GTACGGTCCCTCGGGC
3062['Glutathione S-transferase-like protein']	87	102	+	8.60976	7.51e-05	0.194	GTCCGCCATGCCGTGC
1619['conserved hypothetical protein']	233	248	+	8.60976	7.51e-05	0.194	GTCCGCTGACCCGCTC
2397['Transcriptional regulator (fragment)']	323	338	+	8.60976	7.51e-05	0.194	GTCCGCGACCTCGCCC
3257['ABC transporter protein']	111	126	+	8.59756	7.53e-05	0.194	GTACGTGCGCTCGGCC
158['putative sarcosine/opine oxidase subunit B-like dehydrogenase; FAD-dependent dehydrogenase']	280	295	+	8.59146	7.55e-05	0.194	CTCCGGCCCGTCGTAC
3702['TRAP-type periplasmic solute-binding protein']	331	346	+	8.59146	7.55e-05	0.194	GTCCTCGTGCCCGCAC
2019['conserved protein of unknown function']	17	32	+	8.58537	7.55e-05	0.194	GTTCGTCCGGGCGCGC
2691['Inositol monophosphatase']	66	81	+	8.58537	7.55e-05	0.194	GTTCGGCGTGCCGTCC
1990['conserved membrane protein of unknown function']	7	22	+	8.56707	7.59e-05	0.194	GTCCGCCTGGACGCGC
2626['Conserved membrane protein of unknown function precursor; DUF81 domain; putative biofilm growth-associated protein']	8	23	+	8.55488	7.61e-05	0.194	GTTCGCCGCAGCGCTC
861['protein of unknown function']	78	93	+	8.55488	7.61e-05	0.194	GTTCGCCGGACCGCCC
4078['putative oligopeptide transport protein (ABC superfamily, membrane)']	95	110	+	8.55488	7.61e-05	0.194	GTGCGGGCCCTCGACC
1684['Uracil-DNA glycosylase protein']	314	329	+	8.55488	7.61e-05	0.194	GTTCGAGCGCCCGCGC
1717['S-formylglutathione hydrolase']	156	171	+	8.54878	7.65e-05	0.194	GTGCCGCTCGCCGGAC
1282['conserved exported protein of unknown function']	185	200	+	8.54878	7.65e-05	0.194	GTCCGTCGCGCCGCAG
2999['Integral membrane protein TerC']	367	382	+	8.54878	7.65e-05	0.194	GTCCGGGCTCCCGCAG
2905['Glycogen synthase']	88	103	+	8.52439	7.7e-05	0.194	GTGCGACGTCGCGGCC
3174['FldX protein']	169	184	+	8.52439	7.7e-05	0.194	GATCGCGCCACCGCAC
1946['High-affinity zinc uptake system protein znuA']	191	206	+	8.52439	7.7e-05	0.194	GATCGACGCCCCGCAC
794['Metallophosphoesterase']	140	155	+	8.51829	7.73e-05	0.194	GTCCGCCACGCGGCAC
500['Molecular chaperone protein, DnaJ family']	228	243	+	8.51829	7.73e-05	0.194	GTCCGGCACCCTGCAC
2093['tRNA delta(2)-isopentenylpyrophosphate transferase (IPP transferase) (Isopentenyl-diphosphate:tRNA isopentenyltransferase) (IPTase) (IPPT)']	317	332	+	8.51829	7.73e-05	0.194	GTCCGCCAGCCAGTAC
452['conserved protein of unknown function']	366	381	+	8.51829	7.73e-05	0.194	GTCCGCCCGAGCTTAC
266['Transcriptional regulator protein']	68	83	+	8.5122	7.74e-05	0.194	GTGCGCTGGCGCGACC
3918['putative ABC transporter permease protein HI_0355']	42	57	+	8.5061	7.78e-05	0.194	GTGCGGGCCTGCCGAC
3100['putative transcriptional regulator protein, LysR family']	162	177	+	8.5061	7.78e-05	0.194	GTGCAGCGCTGCGGAC
3562['putative cAMP-dependent kinase protein']	51	66	+	8.4939	7.82e-05	0.194	GCCCGGATCCGCGCAC
4074['Glucokinase']	88	103	+	8.4939	7.82e-05	0.194	GTTCGCGCGGCAGCAC
1701['conserved exported protein of unknown function']	92	107	+	8.4939	7.82e-05	0.194	GCGCGCCATGCCGGAC
2903['protein of unknown function']	103	118	+	8.4939	7.82e-05	0.194	GGCCGCGACGTCGCAC
299['Asparagine synthase (Glutamine-hydrolyzing)']	161	176	+	8.4939	7.82e-05	0.194	GGACGATCCGCCGGAC
2671['putative two-component response regulator/receiver (CheY-like protein)']	92	107	+	8.47561	7.88e-05	0.194	GTACCGGCACCCGGAC
255['putative alpha-glucosidase']	204	219	+	8.47561	7.88e-05	0.194	GTCCTCACGGGCGCAC
3342['exported protein of unknown function']	316	331	+	8.47561	7.88e-05	0.194	GTCGGCCGCGACGCAC
160['putative amino-acid ABC transporter, periplasmic solute-binding subunit']	44	59	+	8.46341	7.93e-05	0.194	GTGCGTCGGGCCGGAA
4164['Adenosine deaminase']	359	374	+	8.46341	7.93e-05	0.194	GTCGGTGGCGGCGCAC
2682['conserved protein of unknown function']	8	23	+	8.45122	7.96e-05	0.194	GGCCGATGCGGCGCAC
1543['Thiosulfate sulfurtransferase (fragment)']	51	66	+	8.45122	7.96e-05	0.194	GCACGGAGTCCCGGAC
1053['SsrA-binding protein']	342	357	+	8.45122	7.96e-05	0.194	GTCCGCGGGAACGCCC
3404['Electron transfer flavoprotein alpha-subunit (Alpha-ETF) (Electron transfer flavoprotein large subunit) (ETFLS)']	33	48	+	8.43902	7.98e-05	0.194	GTGCGGCCAGGCGACC
3989['putative iron ABC transporter, substrate-binding protein']	48	63	+	8.43902	7.98e-05	0.194	GATCGAGGCCGCGCAC
3162['Acetyltransferase protein']	131	146	+	8.43902	7.98e-05	0.194	GCTCGGCGAGCCGCAC
3224['putative ribose transport ATP-binding protein (rbsA)']	232	247	+	8.43902	7.98e-05	0.194	GGGCGGCGTCGCGAAC
2859['putative oligopeptide ABC transporter (permease protein)']	132	147	+	8.43293	8.03e-05	0.194	GTCTGGCGGCACGCAC
1596['Undecaprenyl pyrophosphate synthetase 2 (UPP synthetase 2) (Di-trans,poly-cis-decaprenylcistransferase 2) (Undecaprenyl diphosphate synthase 2) (UDS 2)']	189	204	+	8.43293	8.03e-05	0.194	GTGCGCCGCGACGGAA
1791['phosphopantetheine adenylyltransferase']	259	274	+	8.42683	8.03e-05	0.194	GTTCGGTCTCCCGCCC
3229['Putative rhizopine-binding protein, mocB']	138	153	+	8.42073	8.06e-05	0.194	GCCCGCAGGCACGCAC
3259['Cytochrome c']	183	198	+	8.42073	8.06e-05	0.194	GGCCGAGCGCACGTAC
518['conserved protein of unknown function']	209	224	+	8.40854	8.08e-05	0.194	GAACGCGCCGACGAAC
2884['Sensor protein']	219	234	+	8.40854	8.08e-05	0.194	GAGCGGGCAGTCGGAC
2396['conserved membrane protein of unknown function']	272	287	+	8.40854	8.08e-05	0.194	GGGCGAGGTCGCGGAC
1950['conserved protein of unknown function']	185	200	+	8.39634	8.1e-05	0.194	GTCCGGTCTTGCGCTC
2318['Ribose-phosphate pyrophosphokinase (RPPK) (Phosphoribosyl pyrophosphate synthetase) (P-Rib-PP synthetase) (PRPP synthetase)']	7	22	+	8.39024	8.14e-05	0.194	GTGCGAGCGGGCTGAC
3589['Heat shock protein (Ribosome-associated)']	81	96	+	8.39024	8.14e-05	0.194	GTCCGGCGGGACGCAA
159['Transcriptional regulator, LysR family; co-activator substrate-binding domain']	354	369	+	8.39024	8.14e-05	0.194	GTACGACGGGCCGGAG
1536['protein of unknown function']	123	138	+	8.38415	8.15e-05	0.194	GTTCGCCTGTGCGCGC
2102['conserved protein of unknown function']	13	28	+	8.37805	8.17e-05	0.194	GACCGGCGCCCCGGGC
577['putative Acyl carrier protein']	13	28	+	8.37805	8.17e-05	0.194	GACCGGCCCCGCGGGC
3114['Cobalamin biosynthesis associated protein']	37	52	+	8.37805	8.17e-05	0.194	GGCCGCGCGCCCGGTC
3371['peptide chain release factor 1']	106	121	+	8.37805	8.17e-05	0.194	GTGCGGGCGGCGGAAC
442['conserved protein of unknown function']	154	169	+	8.37805	8.17e-05	0.194	GGCCGCGCCGCCGGTC
1609['Enolase (2-phosphoglycerate dehydratase) (2-phospho-D- glycerate hydro-lyase)']	191	206	+	8.37805	8.17e-05	0.194	GCACGAGGACCCGGAC
3570['conserved hypothetical protein']	219	234	+	8.37805	8.17e-05	0.194	GGGCGGGCAACCGGAC
2015['exported protein of unknown function']	83	98	+	8.36585	8.21e-05	0.194	GTCCGGTACCTCGCCC
1792['protein of unknown function']	94	109	+	8.36585	8.21e-05	0.194	GTCCGGCATCTCGTCC
3203['Formate/nitrite transporter']	146	161	+	8.36585	8.21e-05	0.194	GACCGCGTCTTCGCAC
3420['conserved protein of unknown function']	212	227	+	8.36585	8.21e-05	0.194	GGACGTGGGAGCGGAC
601['Thiamine pyrophosphate enzyme TPP binding domain protein']	244	259	+	8.36585	8.21e-05	0.194	GTGCGCCATCTCGGTC
498['Phosphoglycerate mutase']	271	286	+	8.36585	8.21e-05	0.194	GTCCGACCTGTCGCGC
3035['Cytochrome c biogenesis protein transmembrane region']	80	95	+	8.35366	8.23e-05	0.194	GTGCGGTCTCCCGATC
415['Pseudouridylate synthase']	119	134	+	8.35366	8.23e-05	0.194	GTACGGTTCCCCGAGC
951['conserved exported protein of unknown function']	1	16	+	8.34756	8.29e-05	0.194	GTGCGCTCCGTCCGAC
3903['putative Transcriptional regulator, IclR family']	41	56	+	8.34756	8.29e-05	0.194	CTGCGCCTTGCCGGAC
1387['protein of unknown function']	82	97	+	8.34756	8.29e-05	0.194	GTGCTCGTCCTCGGAC
3871['conserved exported protein of unknown function']	83	98	+	8.34756	8.29e-05	0.194	GTCCGTTCGCCAGCAC
4189['TonB-dependent siderophore receptor']	156	171	+	8.34756	8.29e-05	0.194	TTCCGGCGCTTCGTAC
952['exported protein of unknown function']	165	180	+	8.34756	8.29e-05	0.194	GTGCGCTCCGTCCGAC
3872['protein of unknown function']	216	231	+	8.34756	8.29e-05	0.194	GTCCGTTCGCCAGCAC
263['Glutamine synthetase protein']	4	19	+	8.33537	8.33e-05	0.194	GCGCGCAAGGGCGGAC
2768['putative periplasmic mannitol-binding protein; putative Trap-T transport system, dctP subunit']	22	37	+	8.33537	8.33e-05	0.194	GGCCGCCTTCACGTAC
442['conserved protein of unknown function']	142	157	+	8.33537	8.33e-05	0.194	GCCCGGCGCCGCGGCC
3752['conserved protein of unknown function']	212	227	+	8.33537	8.33e-05	0.194	GAGCGAGGGCACGGAC
1103['Alanine racemase, biosynthetic']	351	366	+	8.33537	8.33e-05	0.194	GTTCGCCCTCGCGTAA
2167['Transcriptional regulator, ArsR family']	194	209	+	8.32317	8.37e-05	0.194	GTCCGGCAGTTCGTGC
1404['conserved protein of unknown function']	342	357	+	8.32317	8.37e-05	0.194	GTGCGGCTACTCGGCC
2943['protein of unknown function']	371	386	+	8.32317	8.37e-05	0.194	GGACGTTGCTCCGGAC
2936['O-antigen polymerase']	118	133	+	8.31098	8.43e-05	0.194	GTGCGGCTTCGCGAGC
2801['D- and L-methionine ABC transporter, permease protein']	157	172	+	8.31098	8.43e-05	0.194	GATCGTGCGCTCGTAC
158['putative sarcosine/opine oxidase subunit B-like dehydrogenase; FAD-dependent dehydrogenase']	385	400	+	8.31098	8.43e-05	0.194	GCTCGGCCGTTCGCAC
929['Beta-lactamase OXA-18']	25	40	+	8.30488	8.51e-05	0.194	GTGCCCGCCCTCGAAC
1105['AzlC family protein']	245	260	+	8.30488	8.51e-05	0.194	GTGCGGCTTCGCCGAC
3054['Cupin 2 conserved barrel domain protein']	12	27	+	8.29268	8.57e-05	0.194	GTACGACATCCCGGTC
1829['putative nucleoside diphosphate epimerase protein']	71	86	+	8.29268	8.57e-05	0.194	GTTCCGCCTGGCGTAC
2006['conserved exported protein of unknown function']	107	122	+	8.29268	8.57e-05	0.194	GGCCGTGCATCCGCAC
2932['putative asparagine synthetase protein']	161	176	+	8.29268	8.57e-05	0.194	CTTCGCTGGGCCGTAC
4014['Biopolymer transport protein exbB']	168	183	+	8.29268	8.57e-05	0.194	GCCCGCTGATCCGCAC
3053['protein of unknown function']	216	231	+	8.29268	8.57e-05	0.194	GTACGACATCCCGGTC
231['Putative lytic transglycosylase catalytic precursor']	339	354	+	8.29268	8.57e-05	0.194	GAACGGAAGGGCGGAC
2424['HxlR family transcriptional regulator']	144	159	+	8.28049	8.62e-05	0.194	GTGCGTTGACGCGGGC
841['conserved protein of unknown function']	181	196	+	8.28049	8.62e-05	0.194	GCGCGGCCTCTCGAAC
1268['NADH-quinone oxidoreductase chain J (NADH dehydrogenase I, chain J) (NDH-1, chain J)']	331	346	+	8.28049	8.62e-05	0.194	GTACGCTGATGCGGCC
1995['MetF protein-like']	364	379	+	8.28049	8.62e-05	0.194	GAGCGTCCGCTCGAAC
1801['Nitrogen regulatory protein P-II']	97	112	+	8.27439	8.72e-05	0.194	GTCCGCCTGCACGCAA
209['conserved protein of unknown function, DUF1217']	198	213	+	8.27439	8.72e-05	0.194	ATCCGGGTACCCGCAC
1069['MOSC domain containing protein']	205	220	+	8.27439	8.72e-05	0.194	CTACGATCCCGCGGAC
806['putative acetyltransferase protein']	20	35	+	8.26829	8.74e-05	0.194	GTTCGCGAGGTCGCGC
768['conserved protein of unknown function']	246	261	+	8.26829	8.74e-05	0.194	GTTCGAGCTGGCGCTC
1700['conserved protein of unknown function']	58	73	+	8.2622	8.83e-05	0.194	GTACATGCCGCCGAAC
4268['conserved protein of unknown function']	90	105	+	8.2622	8.83e-05	0.194	ATGCGTCGCGCCGAAC
2954['putative transcription regulator protein']	195	210	+	8.2622	8.83e-05	0.194	GTGCTTGCGGTCGGAC
1416['protein of unknown function']	243	258	+	8.2622	8.83e-05	0.194	CTTCGCCCGGACGCAC
1946['High-affinity zinc uptake system protein znuA']	259	274	+	8.2622	8.83e-05	0.194	TTGCGGCCCTGCGAAC
371['ABC transporter related']	15	30	+	8.25	8.91e-05	0.194	GTTCAGCTGGGCGCAC
256['Alpha-glucoside transport ATP-binding protein aglK']	185	200	+	8.25	8.91e-05	0.194	GTCCGAGATGCCGCTC
1521['conserved protein of unknown function']	205	220	+	8.25	8.91e-05	0.194	GAGCGCGTTCACGGAC
3070['sn-glycerol-3-phosphate import ATP-binding protein ugpC']	362	377	+	8.25	8.91e-05	0.194	GTTCGCGGGCTCGCAG
1661['Diguanylate cyclase/phosphodiesterase']	206	221	+	8.2439	8.93e-05	0.194	GTCCGCACCACCGCAT
1537['conserved protein of unknown function']	76	91	+	8.2378	8.97e-05	0.194	GTTCGCCAGGACGCTC
2810['Ribose import ATP-binding protein rbsA 3']	89	104	+	8.2378	8.97e-05	0.194	GTTCGAACCGGCGTTC
1963['Amino-acid carrier protein alsT']	179	194	+	8.2378	8.97e-05	0.194	GCGCGTCGTGCCGAAC
1826['conserved hypothetical protein']	246	261	+	8.2378	8.97e-05	0.194	GATCGGGACCTCGCAC
2333['fragment of Cytochrome b/c1 [Contains: Cytochrome b; Cytochrome c1] (part 2)']	267	282	+	8.2378	8.97e-05	0.194	GTTCGAGACGCCGCGC
3847['conserved protein of unknown function']	370	385	+	8.2378	8.97e-05	0.194	GATCGGCCATGCGTAC
390['putative phosphate permease jhp_1384']	62	77	+	8.23171	9.11e-05	0.194	GTCCAGGTGCACGTAC
1211['conserved protein of unknown function; DUF883']	237	252	+	8.23171	9.11e-05	0.194	GTCCGGGACTCTGCAC
883['conserved protein of unknown function']	243	258	+	8.23171	9.11e-05	0.194	GTCCGCGATCGCGCAG
2493['Putative transmembrane protein (fragment)']	261	276	+	8.23171	9.11e-05	0.194	GTCCGGCATGCCGCAG
1498['30S ribosomal subunit protein S13']	264	279	+	8.23171	9.11e-05	0.194	GTGCGGACGTCCCGAC
4229['Phenylalanyl-tRNA synthetase beta chain (Phenylalanine-- tRNA ligase beta chain)']	273	288	+	8.23171	9.11e-05	0.194	ATACGGCATGCCGGAC
1212['ABC phosphate transporter, periplasmic phosphate-binding protein PstS3']	290	305	+	8.23171	9.11e-05	0.194	GTGCAGAGTCCCGGAC
2768['putative periplasmic mannitol-binding protein; putative Trap-T transport system, dctP subunit']	40	55	+	8.22561	9.12e-05	0.194	GTTCGGAGTGGCGTGC
3369['conserved protein of unknown function']	148	163	+	8.21951	9.22e-05	0.194	GTTTGCGGCCACGTAC
912['Cytochrome c-type biogenesis protein cycH']	215	230	+	8.21951	9.22e-05	0.194	GTGCGGCCTGCCGAAA
2705['Pyruvate kinase']	245	260	+	8.21951	9.22e-05	0.194	GTGCGTCGCCGAGAAC
1663['Alcohol dehydrogenase [acceptor]']	367	382	+	8.21951	9.22e-05	0.194	ATGCGGTGGTGCGGAC
3550['conserved membrane protein of unknown function']	6	21	+	8.20732	9.28e-05	0.194	GCACGTTGACGCGGAC
2361['putative NUDIX hydrolase']	162	177	+	8.20732	9.28e-05	0.194	GTTCGCGGGTGCGCAG
1540['protein of unknown function']	227	242	+	8.20732	9.28e-05	0.194	GTGCGAGGCTACGGCC
2198['chaperone Hsp10 (GroES), part of GroE chaperone system']	6	21	+	8.20122	9.33e-05	0.194	GTCCTGCCAGACGTAC
2015['exported protein of unknown function']	14	29	+	8.20122	9.33e-05	0.194	GTCCGAGACCCAGTAC
1245['protein of unknown function']	178	193	+	8.20122	9.33e-05	0.194	GTCCGCGCAGACCCAC
2419['Transcriptional regulator/antitoxin, MazE (fragment)']	251	266	+	8.20122	9.33e-05	0.194	CTGCGGCCAACCGGAC
1211['conserved protein of unknown function; DUF883']	259	274	+	8.20122	9.33e-05	0.194	CTCCGCGCCCCCGGGC
813['Protease II protein']	268	283	+	8.20122	9.33e-05	0.194	TTCCGGAACGCCGCAC
2513['Dihydropyrimidine dehydrogenase']	299	314	+	8.20122	9.33e-05	0.194	GTCCGCAACCGCGCAG
2539['High-affinity branched-chain amino acid ABC transporter (substrate-binding protein)']	93	108	+	8.19512	9.36e-05	0.194	GTTCGAGGGACCGTTC
4165['Phosphopentomutase']	2	17	+	8.18902	9.49e-05	0.194	ATACGGGGCATCGGAC
1598['putative enzyme']	33	48	+	8.18902	9.49e-05	0.194	GTGCGATCGGCGGGAC
2606['Mn-dependent sulfate thiohydrolase, sulfur oxidation protein SoxB']	104	119	+	8.18902	9.49e-05	0.194	GTACATACGGGCGGAC
2965['putative oxidoreductase']	168	183	+	8.18902	9.49e-05	0.194	GTATGGCCATGCGGAC
1110['exported protein of unknown function']	223	238	+	8.18902	9.49e-05	0.194	GTAGGCGACGTCGGAC
800['Diheme cytochrome c-type']	262	277	+	8.18902	9.49e-05	0.194	GTGCGGCCATGCGGAA
1800['Carbohydrate kinase, YjeF related protein']	366	381	+	8.18902	9.49e-05	0.194	TTGCGTGCAGGCGGAC
208['Chemotaxis protein MotA (Motility protein A)']	369	384	+	8.18902	9.49e-05	0.194	GTGCGGGTACCCGGAT
1164['putative Exopolyphosphatase']	53	68	+	8.17683	9.58e-05	0.194	GTCCGACAAGGCGCTC
3809['conserved protein of unknown function']	79	94	+	8.17683	9.58e-05	0.194	GTTCGGGACGCCGCAG
1585['protein of unknown function']	152	167	+	8.17683	9.58e-05	0.194	CTTCGGCGAGGCGCAC
229['Chemotaxis protein MotC precursor']	170	185	+	8.17683	9.58e-05	0.194	GCGCGGCCATACGGAC
1542['conserved protein of unknown function']	258	273	+	8.17683	9.58e-05	0.194	GCCCGTGGCAACGTAC
1451['exported protein of unknown function']	50	65	+	8.16463	9.63e-05	0.194	GCGCGGATGGTCGGAC
1443['putative Contractile tube protein']	50	65	+	8.16463	9.63e-05	0.194	GAACGGGCATCCGAAC
2744['glucose-1-phosphate adenylyltransferase (ADP-glucose synthase) (ADP-glucose pyrophosphorylase)']	57	72	+	8.16463	9.63e-05	0.194	GCGCGCGACTGCGAAC
1799['conserved protein of unknown function']	65	80	+	8.16463	9.63e-05	0.194	GCTCGACCGGACGCAC
2497['Xylose ABC transporter, ATP-binding protein']	69	84	+	8.16463	9.63e-05	0.194	GTCCGCATCTTCGCGC
1829['putative nucleoside diphosphate epimerase protein']	83	98	+	8.16463	9.63e-05	0.194	GTACGAGCAGCCGAGC
3852['HPr kinase']	87	102	+	8.16463	9.63e-05	0.194	GCCCGTTCCTTCGTAC
1948['conserved protein of unknown function']	122	137	+	8.16463	9.63e-05	0.194	GTGCGAATTATCGCAC
2962['Molybdenum import ATP-binding protein ModC']	140	155	+	8.16463	9.63e-05	0.194	GCTCGCCGCCCCGGGC
159['Transcriptional regulator, LysR family; co-activator substrate-binding domain']	249	264	+	8.16463	9.63e-05	0.194	GTGCGAACGGCCGAGC
1363['protein of unknown function']	261	276	+	8.16463	9.63e-05	0.194	GCGCGTAGTGGCGGAC
1424['Phage portal protein, lambda family']	380	395	+	8.16463	9.63e-05	0.194	GTTCGGTGGGGGGTAC
1805['conserved exported protein of unknown function']	89	104	+	8.15854	9.7e-05	0.194	GTCCGCAGAGCCGTAT
3433['Aerobic cobaltochelatase cobS subunit (cobalamin biosynthesis)']	125	140	+	8.15854	9.7e-05	0.194	GTCCGCAGGCACGCAA
2781['Short-chain type dehydrogenase/reductase']	151	166	+	8.15244	9.72e-05	0.194	GTTCGAGGAGGCGCGC
4232['conserved protein of unknown function']	82	97	+	8.14634	9.82e-05	0.194	GTGCGGCACCGAGAAC
1432['protein of unknown function']	195	210	+	8.14634	9.82e-05	0.194	GTGCAGGGCCACGAAC
3481['succinyl-CoA synthetase, beta subunit']	195	210	+	8.14634	9.82e-05	0.194	GTACGGCGTGAAGGAC
2036['ATP-dependent specificity subunit of clpA-clpP serine protease']	301	316	+	8.14634	9.82e-05	0.194	GTACGAGGTCGCGGAG
1513['protein of unknown function']	304	319	+	8.14634	9.82e-05	0.194	GTAGGCGAGTGCGGAC
2458['conserved membrane protein of unknown function']	375	390	+	8.14634	9.82e-05	0.194	GCACGACCAACCGGAC
159['Transcriptional regulator, LysR family; co-activator substrate-binding domain']	26	41	+	8.13415	9.89e-05	0.194	GACCGTAGAGGCGCAC
2119['conserved membrane protein of unknown function']	30	45	+	8.13415	9.89e-05	0.194	GTGCGGCGTGGCGAAA
1772['putative osmoprotectant uptake system permease protein yehW']	117	132	+	8.13415	9.89e-05	0.194	GGACGCCCGAACGAAC
1461['component in transcription antitermination']	151	166	+	8.13415	9.89e-05	0.194	GTGCGTGGGGCTGAAC
600['putative Transcriptional regulator, LysR family']	160	175	+	8.13415	9.89e-05	0.194	GACCGAGATGGCGCAC
3757['conserved protein of unknown function']	202	217	+	8.13415	9.89e-05	0.194	GTTCCTCGCCTCGCAC
1580['conserved exported protein of unknown function']	270	285	+	8.13415	9.89e-05	0.194	GCCCGCGCTGCCGGTC
1460['Secretion protein']	348	363	+	8.13415	9.89e-05	0.194	GTGCGTGGGGCTGAAC
897['protein of unknown function']	202	217	+	8.12195	9.93e-05	0.194	GGGCGGGATGCCGAAC
3660['Transcriptional regulator, GntR family']	274	289	+	8.12195	9.93e-05	0.194	GATCGGCAGAGCGTAC
2267['conserved protein of unknown function']	352	367	+	8.12195	9.93e-05	0.194	GTCCGGTCATTCGTCC
896['conserved protein of unknown function']	365	380	+	8.12195	9.93e-05	0.194	GGGCGGGATGCCGAAC

## Sheet: both RpoD and RpoE2
Genes with both RpoD and RpoE2 binding sites upstream
24['Periplasmic arsenite-binding protein precursor AioX’]
1547['conserved exported protein of unknown function']
2255['transposase']
3078['transposase']
4096['transposase']
988['conserved hypothetical protein ; putative transposase, IS66 Orf2 like']
3499['conserved protein of unknown function']
171['putative carboxymuconolactone decarboxylase']
2514['Chemoreceptor mcpA (fragment)']
3744['conserved protein of unknown function']
4213['putative Histidine kinase']
916['Putative serine protease do-like']
1911['Molybdenum cofactor biosynthesis protein A']
1131['Organic solvent tolerance protein']
2017['Sugar fermentation stimulation protein homolog']
296['conserved protein of unknown function']
2065['Phenylacetic acid degradation protein paaD']
3735['3-carboxy-cis,cis-muconate cycloisomerase protein']
1131['Organic solvent tolerance protein']
2691['Inositol monophosphatase']
1445['protein of unknown function']
2599['Conserved hypothetical membrane protein precursor; double CBS domain (adenosine-containing ligand-binding), HPP family, IMP-dehydrogenase related']
1766['conserved protein of unknown function']

## Sheet: both AioR and RpoD
Genes with both RpoD and AioR binding sites upstream
24['Periplasmic arsenite-binding protein precursor AioX’]
229['DNA invertase']
2696['protein of unknown function']
3499['conserved protein of unknown function']
1850['putative Diguanylate cyclase']
2175['conserved protein of unknown function']
2954['putative transcription regulator protein']
914['Cytochrome c-type biogenesis protein cycK']
2308['Protein csaA']
2919['protein of unknown function']
1321['3-dehydroquinate dehydratase']
630['Putative Multicopper oxidase; putative Copper resistance protein A']
3814['Ribosomal RNA small subunit methyltransferase G']
1229['putative transmembrane succinoglycan biosynthesis transport protein']
3481['succinyl-CoA synthetase, beta subunit']
2691['Inositol monophosphatase']
1040['Glycosyl hydrolase domain protein']
900['Transcriptional regulator, TetR family']
1540['protein of unknown function']
3070['sn-glycerol-3-phosphate import ATP-binding protein ugpC']
2932['putative asparagine synthetase protein']
3245['Rhodanese']
1609['Enolase (2-phosphoglycerate dehydratase) (2-phospho-D- glycerate hydro-lyase)']
4093['putative transposase IS66 family']

## Sheet: both RpoE2 and AioR
Genes with both RpoE2 and AioR binding sites upstream
24['Periplasmic arsenite-binding protein precursor AioX’]
154['Putative methyltransferase, possible PmtA-like phospholipid N-methyltransferase']
330['transposase (fragment)']
67['nuclease-like protein']
152['putative polar amino acid ABC transporter, inner membrane subunit']
1033['conserved hypothetical protein']
3264['conserved hypothetical protein ; putative exported protein ; putative Quinoprotein amine dehydrogenase, beta chain-like']
2695['conserved membrane protein of unknown function']
1082['putative NUDIX family protein']
279['Phasin']
278['protein of unknown function']
3499['conserved protein of unknown function']
2800['D-methionine ABC transporter protein, periplasmic binding protein']
2592['Putative short-chain dehydrogenase/reductase (SDR); NAD(P)-binding domain; GSP39 (general stress protein 39) -like protein; Probable stress response protein']
1635['Uroporphyrin-III C-methyltransferase protein']
1688['conserved membrane protein of unknown function']
1521['conserved protein of unknown function']
1837['protein of unknown function']
1836['exported protein of unknown function']
4161['Thymidine phosphorylase']
3420['conserved protein of unknown function']
2493['Putative transmembrane protein (fragment)']
1415['exported protein of unknown function']
1033['conserved hypothetical protein']
3641['conserved protein of unknown function (Predicted metal-sulfur cluster biosynthetic enzyme)']
1402['protein of unknown function']
783['putative exoD-like membrane protein']
1424['Phage portal protein, lambda family']
2542['high-affinity branched-chain amino acid ABC transporter (ATP-binding protein)']
3580['putative two-component response regulator protein']
4161['Thymidine phosphorylase']
152['putative polar amino acid ABC transporter, inner membrane subunit']
1298['aspartate carbamoyltransferase (catalytic subunit)']
148['FNR/CRP family transcriptional regulator; FixKf-related']
2936['O-antigen polymerase']
3873['conserved hypothetical protein']
2964['Protein yciE']
2845['putative peptide transport fused subunits of ABC superfamily: ATP-binding components']
130['L-idonate 5-dehydrogenase, NAD-binding']
618['Heavy metal translocating P-type ATPase']
130['L-idonate 5-dehydrogenase, NAD-binding']
402['ATP phosphoribosyltransferase regulatory subunit']
1420['protein of unknown function']
1635['Uroporphyrin-III C-methyltransferase protein']
2691['Inositol monophosphatase']
861['protein of unknown function']
1684['Uracil-DNA glycosylase protein']
2905['Glycogen synthase']
500['Molecular chaperone protein, DnaJ family']
2903['protein of unknown function']
160['putative amino-acid ABC transporter, periplasmic solute-binding subunit']
3420['conserved protein of unknown function']
263['Glutamine synthetase protein']
2936['O-antigen polymerase']
1105['AzlC family protein']
1521['conserved protein of unknown function']
1211['conserved protein of unknown function; DUF883']
883['conserved protein of unknown function']
2493['Putative transmembrane protein (fragment)']
1663['Alcohol dehydrogenase [acceptor]']
3550['conserved membrane protein of unknown function']
2419['Transcriptional regulator/antitoxin, MazE (fragment)']
1211['conserved protein of unknown function; DUF883']
813['Protease II protein']
1799['conserved protein of unknown function']
1424['Phage portal protein, lambda family']
1460['Secretion protein']
3660['Transcriptional regulator, GntR family']
