# Supplementary material for: Expression of the arsenite oxidation regulatory operon in Rhizobium sp. str. NT‐26 is under the control of two promoters that respond to different environmental cues
Source: Microbiologyopen. 2017 Dec 17;7(3):e00567. doi: 10.1002/mbo3.567 (PMC6011840; doi:10.1002/mbo3.567)
Supplement: Supplementary file 3 [file MBO3-7-e00567-s003.xlsx]

## Sheet: primer sequences
Primer	Sequence (5'-3')
aioX GSP	GATTACGCCAAGCTTCATCCCAGCCTCCGCACGCGTTCCA
glnA F	GAGTTCTTCCACTTCATC
glnA R	GGTAGGAGTTGACATAGG
gltA F	GACGGACGAGTACTTCAT
gltA R	ATCGCCTTCAGAGTGATG
gyrB F	CATTGCTTCCCTGCTGAT
gyrB R	GCGAGATAGAGGTGATTCC
aioX F	GTCTAATGACCTCGAAGTG
aioX R	TTATGAGCTGAACCTCCT
aioR F	CAAGGACCTCTTCTTCAG
aioR R	GAGCCAGAGAATGTCTTC
aioS F	TGCTAATGATGGTCGTCAG
aioS R	GTTCAGATGCTGCTCCTG
aioX p1 F	GGATCCGAGGCAGGCATAGGAGGTTT
aioX p1 R	CTGCAGTTCCAGAGCCGTCACTCAGA
aioX p2 F	GGATCCGCTTATACCTCGCCACTGCC
aioX p2 R	CTGCAGTATGCCTGCCTCGGACCAAT

## Sheet: Strains
Strain/Vector	Caracteristics	Reference
Strains
Rhizobium sp. str NT-26	spontaneous rifampicin resistant	Santini et al., 2000
Escherichia coli DH5α	φ80dlacZΔM15, Δ(lacZYA-argF)U169, deoR, recA1, endA1, hsdR17(rk-, mk+), supE44, thi-1, gyrA96, relA1	Hanahan 1983
E. coli S17-1 λpir	recA, thi, pro, hsdR, M+RP4: 2-Tc:Mu: Km Tn7 λpir	Simon et al., 1983
Stellar™ competent cells (E.coli HST08 strain )	F–, endA1, supE44, thi-1, recA1, relA1, gyrA96, phoA, Φ80d lacZΔ M15, Δ (lacZYA - argF) U169, Δ (mrr - hsdRMS - mcrBC), ΔmcrA, λ–	Takara Bio Inc., Shiga, Japan
Vectors
pPHU234	Broad-host-range lacZ fusion vector, TcR, oriV, oriT, lacZ, trfA, trfB, 21.6 kb	Hübner et al., 1991
puc19	In-phusion cloning site, AmpR, lacZα, ori, 2.69 kb	Takara Bio Inc., Shiga, Japan (Based on Norrander et al., 1983)
References:
Hanahan, D. (1983) Studies on transformation of Escherichia coli with plasmids. J Mol Biol 166: 557–580.
Hubner, P., Willison, J. C., Vignais, P. M. and Bickle, T. A. (1991) ‘Expression of regulatory nif genes in Rhodobacter capsulatus’, Journal of Bacteriology, 173(9), pp. 2993–2999.
Norrander J, Kempe T, Messing J (1983) Construction of improved M 13 vectors using oligodeoxynucleotide-directed mutagenesis. Gene 26: 101-106.
Santini, J. M., Sly, L. I., Schnagl, R. D. and Macy, J. M. (2000) ‘A new chemolithoautotrophic arsenite-oxidizing bacterium isolated from a gold mine: Phylogenetic, physiological, and preliminary biochemical studies’, Applied and Environmental Microbiology, 66(1), pp. 92–97. doi: 10.1128/AEM.66.1.92-97.2000.
Simon, R.. Priefer.U. and Puhler. A. (1983) A broad host range mobilization system fr in vivo genetic engineering: transposon mutagenesis in Gram-negative bacteria. Bio Techonology 784-791.
