# Supplementary material for: Expression of the arsenite oxidation regulatory operon in Rhizobium sp. str. NT‐26 is under the control of two promoters that respond to different environmental cues
Source: Microbiologyopen. 2017 Dec 17;7(3):e00567. doi: 10.1002/mbo3.567 (PMC6011840; doi:10.1002/mbo3.567)
Supplement: Supplementary file 4 [file MBO3-7-e00567-s004.xlsx]

## Sheet: B-galacotsidade NT-26
11.01.16	early log	mid log	late log	stationary		04.03.16	early log	mid log	late log	stationary		September .16	early log	mid log	late log	stationary
paioX1 - YE	3701.24	7276.62	8180.35	11009.7		paioX1 - YE	583.333	3333.33	5996.98	10854.9		paioX1 - YE	629.63	925.926	5794.52	13888.9
paioX1 - As(III)	2264.15	8766.23	10870.4	10714.3		paioX1 - As(III)	1452.38	4597.7	7951.8	12449.3		paioX1 - As(III)	1208.33	2287.58	8450.7	15909.1
paiX2 - YE	9777.78	14224.1	22094.5	71081.1		paiX2 - YE	1043.62	8222.22	23612.4	45115.2		paiX2 - YE	3472.22	6000	19780.2	49289.4
paioX2 - As(III)	11183.7	18223.4	26956.5	52325.6		paioX2 - As(III)	670.732	15289.3	12994.4	41041.7		paioX2 - As(III)	8538.9	12857.1	34677.4	67378.9
control YE	333.333	403.226	415	427.374		control YE	62.5	188.098	112.233	51.398		control YE	170.94	548.374	614.682	859.508
control As(III)	100	185.155	488	792.983		control As(III)	24.3902	105.042	197.397	304.878		control As(III)	706.667	529.942	657.895	789.474
		Average					SD
		early-log	mid-log	late-log	stationary		early-log	mid-log	late-log	stationary
	paioX1 - YE	1638.07	3845.29	6657.29	11917.8		1786.91	3206.15	1322.89	1708.74
	paioX1 - As(III)	1641.62	5217.17	9090.96	13024.2		552.763	3283.45	1561.08	2644.7
	paiX2 - YE	4764.54	9482.12	21829	55161.9		4508.21	4254.36	1929.82	13943.5
	paioX2 - As(III)	6797.77	15456.6	24876.1	53582.1		5468.47	2687.06	10990.2	13213.5
	control YE	188.925	379.9	380.639	446.093		136.309	181.267	252.981	404.38
	control As(III)	277.019	273.379	447.764	629.112		374.001	225.771	232.871	280.8

## Sheet: B-galactosidase E-coli
	OD600	volume in ml	OD420	Miller units	Miller units average	SD
- control	0.648	0.02	0.035	19.2901	17.4957	1.32386
	0.628	0.02	0.03	17.061
	0.664	0.02	0.03	16.136
PaioX2	0.788	0.02	0.032	14.5033	14.0353	0.358798
	0.818	0.02	0.032	13.9714
	0.786	0.02	0.03	13.6314
PaioX2 + RpoE2	0.546	0.02	0.29	189.691	146.35	30.7562
	0.514	0.02	0.184	127.849
	0.532	0.02	0.181	121.509
